# Supplementary material for: Genome-wide association analysis of Septoria tritici blotch for adult plant resistance in elite bread wheat (Triticum aestivum L) genotypes
Source: PLoS One. 2025 Mar 10;20(3):e0317603. doi: 10.1371/journal.pone.0317603 (PMC11892845; doi:10.1371/journal.pone.0317603)
Supplement: S1 Data — (CSV) [file pone.0317603.s002.csv]

genotype	SDSH-Adet 2022	SDSM-Adet 2022	SDSH-Adet 2023	SDSM-Adet 2023	SDSH-Dabat	SDSM-Dabat	SDSH-Koga	SDSM-Koga	SDSH-Kulumsa	SDSM-Kulumsa
G_1	4.325	30.615	3.703703704	29.62962963	6.172839506	51.85185185	3.085	24.075	1.234567901	21.60493828
G_2	3.705	33.58	5.555555556	54.32098765	38.88888889	88.88888889	6.79	34.57	6.172839506	21.60493828
G_3	9.505	75.06	4.320987654	34.56790123	8.641975309	62.34567901	3.085	46.91	2.469135802	25.92592593
G_4	4.69	41.605	2.469135802	29.62962963	10.49382716	60.49382716	7.405	21.605	3.703703704	6.172839506
G_5	1.485	7.41	3.086419753	39.50617284	21.60493827	54.9382716	9.255	37.035	4.938271605	25.92592593
G_6	6.79	34.445	5.555555556	22.22222222	25.92592593	72.22222222	6.175	37.035	3.086419753	17.28395062
G_7	0.985	10.62	8.641975309	64.19753086	15.43209877	64.81481481	6.79	24.69	2.469135803	16.66666667
G_8	16.79	79.01	5.555555556	44.44444444	38.88888889	83.33333333	3.085	34.565	6.790123456	15.43209877
G_9	2.84	62.225	3.086419753	34.56790123	8.024691358	59.25925926	9.26	27.775	2.469135802	11.11111111
G_10	10.375	43.46	4.320987654	54.32098765	17.28395062	56.17283951	3.085	33.335	2.469135802	17.28395062
G_11	10.615	47.405	5.555555556	54.32098765	43.20987654	94.44444444	17.285	41.975	8.641975308	11.11111111
G_12	14.075	79.01	7.407407407	54.32098765	34.56790123	56.17283951	17.28	54.32	14.81481482	25.92592593
G_13	13.46	79.01	5.555555556	49.38271605	12.96296296	83.33333333	2.47	40.74	4.938271605	19.13580247
G_14	4.075	12.965	3.086419753	13.58024691	8.024691358	51.85185185	5.555	27.16	1.234567901	21.60493828
G_15	1.975	5.31	3.703703704	14.81481481	3.703703704	30.24691358	2.47	33.95	6.172839505	38.88888889
G_16	7.655	48.89	3.703703704	44.44444444	12.96296296	66.04938272	3.7	37.04	1.234567901	30.24691358
G_17	5.68	44.445	3.703703704	44.44444444	12.96296296	69.13580247	3.085	30.865	6.790123456	15.43209877
G_18	4.57	53.33	3.703703704	39.50617284	30.24691358	64.81481481	8.645	30.865	2.469135802	25.92592593
G_19	10.865	72.1	3.703703704	64.19753086	17.28395062	79.01234568	8.645	37.04	4.938271605	14.81481482
G_20	9.63	63.21	6.172839506	59.25925926	17.28395062	60.49382716	3.7	29.63	3.703703704	25.92592593
G_21	1.485	11.115	7.407407407	49.38271605	38.88888889	94.44444444	17.285	43.21	21.60493828	30.24691358
G_22	19.63	70.12	7.407407407	59.25925926	69.13580247	88.88888889	6.175	39.505	6.172839506	8.641975306
G_23	2.1	28.645	4.938271605	64.19753086	25.92592593	60.49382716	6.79	37.65	4.320987654	17.28395062
G_24	2.1	14.69	5.555555556	24.69135802	21.60493827	64.81481481	5.555	33.335	3.703703704	14.81481482
G_25	2.965	20.49	3.703703704	29.62962963	34.56790123	64.81481481	6.79	28.395	6.172839505	17.28395062
G_26	2.72	52.35	5.555555556	34.56790123	10.49382716	56.17283951	8.645	24.69	1.234567901	2.469135802
G_27	10.245	79.01	3.703703704	44.44444444	25.92592593	70.37037037	11.725	39.505	1.234567901	21.60493828
G_28	4.445	47.41	3.086419753	44.44444444	34.56790123	70.37037037	7.41	41.975	2.469135803	14.19753087
G_29	7.775	21.73	3.086419753	17.28395062	11.11111111	72.22222222	6.79	21.605	7.407407406	21.60493828
G_30	4.2	52.345	3.086419753	24.69135802	10.49382716	34.56790123	2.47	14.815	0	11.72839506
G_31	8.27	68.145	7.407407407	49.38271605	21.60493827	66.04938272	3.7	40.74	15.43209877	25.92592593
G_32	12.1	76.05	7.407407407	19.75308642	17.28395062	88.88888889	2.47	38.275	1.234567901	21.60493828
G_33	4.57	12.84	2.469135802	39.50617284	12.34567901	56.17283951	8.64	37.65	8.641975308	25.92592593
G_34	7.16	56.295	7.407407407	54.32098765	25.92592593	88.88888889	3.7	44.445	1.234567901	9.876543211
G_35	12.095	72.1	7.407407407	34.56790123	30.24691358	60.49382716	15.43	40.74	6.172839507	17.28395062
G_36	5.31	65.185	4.320987654	49.38271605	30.24691358	77.77777778	6.175	30.865	5.555555556	21.60493828
G_37	2.225	29.385	4.938271605	34.56790123	12.96296296	47.5308642	5.555	13.58	3.703703704	10.49382716
G_38	18.64	79.01	5.555555556	69.13580247	21.60493827	61.72839506	5.555	24.69	6.172839506	15.43209877
G_39	0.74	3.455	2.469135802	16.04938272	8.641975309	43.20987654	2.47	22.835	1.234567901	15.43209877
G_40	8.145	76.05	4.938271605	44.44444444	17.28395062	88.88888889	3.7	39.505	0	7.407407406
G_41	21.36	78.025	7.407407407	39.50617284	25.92592593	64.81481481	4.94	33.335	5.555555556	14.81481482
G_42	8.27	27.405	3.703703704	39.50617284	17.28395062	51.85185185	10.495	39.505	2.469135802	21.60493828
G_43	6.915	71.115	3.086419753	24.69135802	21.60493827	77.77777778	3.705	12.345	6.172839505	14.81481482
G_44	14.94	79.01	2.469135802	19.75308642	17.28395062	59.25925926	4.32	33.335	7.407407406	14.19753087
G_45	4.2	45.435	3.703703704	29.62962963	12.96296296	53.7037037	3.085	21.605	3.703703704	21.60493828
G_46	4.2	45.31	5.555555556	39.50617284	12.96296296	67.90123457	3.7	25.305	8.641975306	30.24691358
G_47	1.235	20.74	3.703703704	59.25925926	4.938271605	43.20987654	5.555	20.37	8.024691358	12.96296296
G_48	17.28	73.085	6.172839506	44.44444444	6.172839506	54.9382716	3.7	37.035	6.172839505	25.92592593
G_49	8.025	46.42	3.086419753	19.75308642	5.555555556	63.58024691	4.32	27.775	2.469135802	25.92592593
G_50	5.185	31.605	5.555555556	24.69135802	8.641975309	64.81481481	9.26	40.74	2.469135802	25.92592593
G_51	8.145	39.51	3.703703704	22.22222222	17.28395062	64.81481481	5.555	33.335	7.407407406	17.28395062
G_52	10.74	20.37	3.086419753	19.75308642	3.703703704	47.5308642	6.175	22.835	1.234567901	19.13580247
G_53	1.85	8.765	2.469135802	18.51851852	11.72839506	60.49382716	2.47	17.285	0	10.49382716
G_54	2.84	21.975	3.703703704	34.56790123	7.407407407	51.85185185	3.7	38.27	1.234567901	7.407407406
G_55	2.345	42.47	3.703703704	24.69135802	25.92592593	51.85185185	6.79	33.95	2.469135802	30.24691358
G_56	9.015	40.495	3.086419753	19.75308642	19.13580247	56.17283951	11.11	37.04	11.72839506	17.28395062
G_57	6.175	36.79	4.320987654	54.32098765	38.88888889	88.88888889	12.345	32.095	6.172839505	9.876543211
G_58	27.655	87.9	5.555555556	34.56790123	25.92592593	83.33333333	3.085	29.63	0	14.81481482
G_59	16.915	72.1	5.555555556	54.32098765	30.24691358	50.61728395	4.94	43.21	3.703703704	21.60493828
G_60	6.665	35.185	3.086419753	39.50617284	25.92592593	56.17283951	4.94	24.69	1.234567901	5.555555556
G_61	28.645	78.025	3.703703704	24.69135802	30.24691358	72.22222222	7.41	37.035	10.49382716	14.19753087
G_62	13.585	71.11	3.703703704	44.44444444	17.28395062	72.22222222	9.255	38.275	3.703703704	21.60493828
G_63	3.21	10.495	2.469135802	17.28395062	4.938271605	34.56790123	2.47	19.755	0	2.469135802
G_64	3.335	52.095	5.555555556	44.44444444	25.92592593	83.33333333	12.345	48.145	8.641975309	21.60493828
G_65	6.295	23.95	3.703703704	44.44444444	25.92592593	83.33333333	3.085	55.555	2.469135802	11.11111111
G_66	4.815	74.075	4.320987654	44.44444444	12.96296296	60.49382716	4.94	22.22	11.72839506	21.60493828
G_67	2.96	14.815	2.469135802	24.69135802	17.28395062	75.92592593	5.555	37.035	2.469135803	3.703703704
G_68	5.43	42.715	3.703703704	17.28395062	21.60493827	51.85185185	8.645	38.275	4.938271605	22.22222223
G_69	18.275	76.05	7.407407407	44.44444444	21.60493827	83.33333333	8.645	32.1	4.938271605	9.876543209
G_70	5.43	39.135	2.469135802	39.50617284	17.28395062	73.45679012	6.79	33.335	1.234567901	9.876543211
G_71	1.485	11.115	3.703703704	24.69135802	10.49382716	53.08641975	2.47	13.58	1.234567901	5.555555556
G_72	4.32	22.345	2.469135802	14.81481481	3.703703704	30.24691358	2.47	8.645	6.172839505	12.34567901
G_73	18.27	79.01	5.555555556	44.44444444	34.56790123	83.33333333	4.32	48.15	4.938271605	12.34567901
G_74	3.95	22.345	2.469135802	24.69135802	25.92592593	77.77777778	8.645	40.125	7.407407406	14.81481482
G_75	6.79	32.835	3.086419753	19.75308642	17.28395062	83.33333333	3.085	37.035	10.49382716	15.43209877
G_76	13.455	58.145	5.555555556	34.56790123	34.56790123	77.77777778	3.085	40.74	7.407407406	17.28395062
G_77	9.01	57.285	6.172839506	64.19753086	38.88888889	83.33333333	6.79	29.63	7.407407406	12.34567901
G_78	1.48	33.825	5.555555556	54.32098765	25.92592593	83.33333333	4.94	40.74	3.703703704	14.19753087
G_79	1.975	6.42	3.703703704	19.75308642	8.024691358	30.24691358	3.705	8.645	4.938271605	21.60493828
G_80	8.64	74.075	3.703703704	44.44444444	16.04938272	66.04938272	4.32	27.16	3.086419753	25.92592593
G_81	3.955	18.145	3.703703704	44.44444444	25.92592593	72.22222222	8.645	44.445	3.703703704	30.24691358
G_82	3.09	46.42	3.703703704	16.04938272	17.28395062	56.17283951	10.495	16.665	0	3.703703704
G_83	8.645	79.01	5.555555556	34.56790123	8.641975309	67.90123457	4.32	24.69	1.234567901	17.28395062
G_84	9.51	65.185	3.086419753	29.62962963	30.24691358	94.44444444	3.085	43.21	3.703703704	11.11111111
G_85	17.28	77.035	4.320987654	49.38271605	17.28395062	70.37037037	3.085	33.95	6.790123456	22.22222223
G_86	4.195	25.68	5.555555556	29.62962963	17.28395062	67.90123457	7.41	30.865	11.11111111	30.24691358
G_87	1.485	13.085	3.086419753	24.69135802	12.34567901	38.88888889	4.94	29.625	10.49382716	25.92592593
G_88	5.065	68.145	3.703703704	39.50617284	10.49382716	77.77777778	10.495	37.65	6.790123457	21.60493828
G_89	2.345	18.145	4.938271605	19.75308642	7.407407407	51.85185185	3.7	33.335	3.703703704	14.81481482
G_90	4.445	53.335	5.555555556	24.69135802	8.641975309	50.61728395	3.085	27.16	3.703703704	25.92592593
G_91	5.435	35.555	5.555555556	29.62962963	19.13580247	66.66666667	6.175	40.74	4.938271605	17.28395062
G_92	3.705	43.58	3.086419753	39.50617284	19.13580247	56.17283951	3.085	48.15	7.407407407	16.66666667
G_93	0.245	3.21	3.703703704	13.58024691	3.703703704	25.92592593	2.47	23.46	4.938271605	30.24691358
G_94	2.59	26.17	3.703703704	29.62962963	10.49382716	43.20987654	9.26	33.95	3.086419753	21.60493828
G_95	26.915	75.06	4.320987654	54.32098765	21.60493827	88.88888889	3.085	29.63	7.407407406	17.28395062
G_96	5.065	20.74	3.086419753	19.75308642	3.703703704	32.09876543	3.085	12.35	1.234567901	2.469135802
G_97	2.345	37.775	5.555555556	24.69135802	25.92592593	83.33333333	8.645	46.91	6.172839506	25.92592593
G_98	5.06	50.37	3.086419753	34.56790123	6.172839506	60.49382716	6.175	16.05	9.25925926	21.60493828
G_99	2.96	13.705	3.703703704	34.56790123	10.49382716	53.7037037	6.175	30.865	1.234567901	21.60493828
G_100	2.72	46.42	5.555555556	49.38271605	6.172839506	34.56790123	3.7	16.665	1.234567901	21.60493828
G_101	2.1	17.41	2.469135802	17.28395062	7.407407407	21.60493827	3.085	24.69	0	10.49382716
G_102	4.445	36.42	3.703703704	19.75308642	10.49382716	63.58024691	3.085	27.775	1.234567901	12.34567901
G_103	0.495	3.46	4.938271605	13.58024691	12.96296296	30.24691358	2.47	40.74	1.234567901	8.641975308
G_104	3.21	42.84	5.555555556	24.69135802	21.60493827	66.66666667	3.7	59.26	2.469135803	17.28395062
G_105	2.96	10.245	3.086419753	24.69135802	11.72839506	47.5308642	9.255	44.445	10.49382716	25.92592593
G_106	8.89	66.17	3.703703704	29.62962963	12.96296296	64.81481481	6.79	16.665	4.938271605	22.22222223
G_108	14.695	77.04	3.086419753	49.38271605	21.60493827	77.77777778	4.32	28.395	2.469135802	14.81481482
G_109	3.21	48.395	3.703703704	44.44444444	11.72839506	51.85185185	4.94	20.99	6.172839506	21.60493828
G_110	4.2	33.825	2.469135802	34.56790123	17.28395062	54.9382716	3.085	30.865	1.234567901	14.81481482
G_111	4.57	43.58	3.703703704	24.69135802	10.49382716	38.88888889	5.555	27.775	3.703703704	12.96296296
G_112	1.725	42.1	3.086419753	22.22222222	6.790123457	51.85185185	12.96	22.22	8.641975308	22.22222223
G_113	6.175	63.21	3.086419753	29.62962963	21.60493827	64.81481481	9.26	25.305	7.407407406	34.56790123
G_114	2.715	28.765	4.938271605	34.56790123	12.34567901	73.45679012	5.555	24.69	11.72839506	30.24691358
G_115	5.185	46.665	7.407407407	44.44444444	12.96296296	69.13580247	11.11	29.63	2.469135802	19.75308642
G_116	2.965	4.94	5.555555556	19.75308642	14.81481481	63.58024691	6.79	37.04	3.703703704	21.60493828
G_117	3.335	31.725	2.469135802	17.28395062	3.703703704	40.74074074	2.47	6.79	2.469135803	6.172839505
G_118	2.595	40.495	5.555555556	54.32098765	21.60493827	51.85185185	4.32	48.15	2.469135803	9.876543211
G_124	6.54	40.74	3.086419753	39.50617284	3.703703704	30.24691358	2.47	9.255	1.234567901	7.407407406
G_127	16.42	79.01	4.938271605	54.32098765	38.88888889	77.77777778	4.94	54.32	4.938271605	6.172839506
G_128	10.495	67.165	3.703703704	34.56790123	34.56790123	83.33333333	6.79	31.48	3.703703704	23.45679012
G_129	1.73	10.125	6.172839506	24.69135802	10.49382716	46.2962963	12.96	21.605	3.703703704	17.90123457
G_130	11.235	51.36	6.172839506	39.50617284	10.49382716	74.69135802	7.405	37.04	10.49382716	23.45679012
G_131	19.26	78.025	3.703703704	59.25925926	7.407407407	51.85185185	3.7	20.37	11.11111111	25.92592593
G_132	1.605	4.94	3.086419753	17.28395062	11.72839506	46.2962963	3.085	25.925	7.407407406	22.22222223
G_133	10.99	78.025	2.469135802	34.56790123	8.641975309	38.88888889	5.555	29.63	1.234567901	21.60493828
G_134	7.775	48.89	5.555555556	34.56790123	34.56790123	66.04938272	8.64	44.445	8.641975306	14.19753087
G_135	6.42	54.32	6.172839506	34.56790123	34.56790123	72.22222222	4.32	40.74	7.407407406	17.28395062
G_136	6.915	41.605	4.320987654	44.44444444	30.24691358	61.72839506	6.175	28.395	2.469135802	3.703703704
G_137	3.825	57.285	3.086419753	39.50617284	25.92592593	72.22222222	11.11	48.15	3.703703704	10.49382716
G_138	2.595	21.855	5.555555556	29.62962963	25.92592593	83.33333333	8.645	37.04	14.81481482	26.54320988
G_139	2.345	22.84	3.703703704	39.50617284	17.28395062	59.25925926	7.41	30.865	9.876543208	18.51851852
G_140	9.755	73.085	2.469135802	39.50617284	34.56790123	88.88888889	7.41	41.975	2.469135802	11.11111111
G_141	10	71.115	3.703703704	24.69135802	3.703703704	17.28395062	3.085	4.32	0.617283951	17.28395062
G_143	17.655	69.135	6.172839506	34.56790123	26.54320988	72.22222222	6.175	30.865	7.407407406	19.13580247
G_144	19.505	75.06	7.407407407	44.44444444	34.56790123	88.88888889	9.875	37.04	4.938271605	27.77777778
G_145	20.37	79.01	11.11111111	29.62962963	21.60493827	56.17283951	7.41	44.44	9.876543208	19.13580247
G_146	21.485	81.975	4.320987654	39.50617284	17.28395062	51.85185185	7.405	40.74	3.703703704	17.28395062
G_147	12.345	65.185	4.320987654	44.44444444	21.60493827	60.49382716	7.41	19.75	4.320987654	19.13580247
G_148	5.8	55.43	3.703703704	30.86419753	25.92592593	64.81481481	3.085	48.145	3.703703704	21.60493828
G_149	9.26	40.495	5.555555556	30.86419753	17.28395062	64.81481481	11.11	46.91	0	0
G_150	16.54	78.025	3.703703704	44.44444444	26.54320988	88.88888889	3.7	37.04	1.234567901	2.469135802
G_151	1.975	7.775	3.703703704	59.25925926	21.60493827	43.20987654	9.26	22.22	2.469135802	25.92592593
G_152	9.505	30.745	3.703703704	49.38271605	4.938271605	60.49382716	5.555	24.69	10.49382716	21.60493828
G_153	9.015	54.32	5.555555556	39.50617284	7.407407407	47.5308642	5.555	14.815	2.469135802	25.92592593
G_154	4.815	51.36	3.703703704	44.44444444	8.641975309	60.49382716	9.26	34.565	3.703703704	30.24691358
G_155	3.46	42.47	3.086419753	17.28395062	7.407407407	25.92592593	4.94	38.27	3.703703704	21.60493828
G_156	3.58	23.21	3.703703704	24.69135802	8.641975309	63.58024691	5.555	11.115	7.407407406	21.60493828
G_157	7.035	58.27	5.555555556	35.80246914	21.60493827	83.33333333	11.11	39.505	13.58024691	21.60493828
G_158	3.09	31.605	3.703703704	24.69135802	12.96296296	64.81481481	5.555	33.95	3.703703704	25.92592593
G_159	2.72	20.37	3.086419753	24.69135802	25.92592593	88.88888889	7.41	51.85	2.469135802	15.43209877
G_160	5.065	15.185	3.086419753	19.75308642	4.938271605	51.85185185	6.79	8.645	0	1.234567901
G_161	3.7	40.495	5.555555556	20.98765432	25.92592593	77.77777778	9.26	59.26	2.469135802	9.876543211
G_162	3.21	32.84	3.703703704	39.50617284	12.96296296	63.58024691	14.81	51.85	8.641975308	19.13580247
G_163	4.94	51.36	3.703703704	24.69135802	34.56790123	72.22222222	7.405	38.275	2.469135802	21.60493828
G_164	5.435	35.805	3.703703704	24.69135802	12.96296296	64.81481481	4.94	48.145	2.469135803	17.28395062
G_165	8.395	44.445	3.703703704	39.50617284	17.28395062	74.69135802	11.11	37.04	6.172839505	15.43209877
G_166	1.235	10.49	3.086419753	19.75308642	17.28395062	63.58024691	9.26	40.74	11.72839506	3.703703704
G_167	2.35	21.11	2.469135802	17.28395062	8.024691358	61.11111111	7.41	13.58	9.876543211	15.43209877
G_168	5.68	64.195	3.703703704	24.69135802	6.172839506	25.92592593	3.085	18.52	7.407407406	22.22222223
G_169	19.015	79.01	7.407407407	44.44444444	34.56790123	94.44444444	13.58	44.445	2.469135803	6.790123457
G_170	9.755	76.05	7.407407407	34.56790123	25.92592593	57.40740741	11.11	48.15	4.938271605	21.60493828
G_171	13.83	67.16	3.703703704	39.50617284	30.24691358	83.33333333	4.94	59.26	3.703703704	8.641975308
G_172	5.065	54.325	4.320987654	39.50617284	30.24691358	88.88888889	6.79	59.26	6.172839506	14.81481482
G_173	17.775	79.01	3.086419753	24.69135802	12.96296296	38.88888889	13.58	40.74	5.555555556	12.34567901
G_174	4.32	38.15	2.469135802	20.98765432	17.28395062	72.22222222	4.94	13.58	2.469135802	12.34567901
G_176	5.68	60.25	11.11111111	29.62962963	6.172839506	51.85185185	7.41	29.63	16.66666666	25.92592593
G_177	6.175	36.545	3.703703704	39.50617284	17.28395062	88.88888889	7.405	44.445	3.703703704	15.43209877
G_178	3.335	48.395	3.086419753	24.69135802	12.96296296	56.17283951	3.7	40.74	2.469135803	11.11111111
G_179	13.335	58.27	3.703703704	54.32098765	13.58024691	60.49382716	6.175	43.825	4.938271605	17.28395062
G_180	2.225	20	2.469135802	13.58024691	9.259259259	34.56790123	4.94	25.305	3.703703704	17.28395062
G_181	6.665	41.605	3.703703704	34.56790123	25.92592593	60.49382716	5.555	37.04	2.469135802	25.92592593
G_182	3.21	42.47	3.086419753	29.62962963	8.641975309	43.20987654	5.555	22.22	6.172839506	21.60493828
G_183	4.445	22.84	3.703703704	19.75308642	9.259259259	56.17283951	11.11	48.145	10.49382716	19.13580247
G_184	1.485	7.78	2.469135802	14.81481481	6.172839506	21.60493827	3.085	10.495	1.234567901	21.60493828
G_185	1.725	9.755	3.703703704	18.51851852	12.96296296	50.61728395	7.405	25.925	8.641975306	19.13580247
G_186	3.95	50.495	3.086419753	29.62962963	10.49382716	69.13580247	5.555	17.285	7.407407408	17.90123457
G_187	3.705	10.125	3.086419753	24.69135802	8.024691358	56.17283951	9.26	19.75	2.469135802	15.43209877
G_188	18.27	72.1	7.407407407	54.32098765	17.28395062	77.77777778	3.7	33.95	7.407407406	21.60493828
G_189	3.335	58.275	3.703703704	54.32098765	17.28395062	83.33333333	3.7	30.865	1.234567901	12.96296296
G_190	3.58	24.815	2.469135802	19.75308642	4.938271605	56.17283951	4.94	16.05	1.234567901	11.72839506
G_191	3.95	22.345	5.555555556	39.50617284	22.22222222	80.24691358	3.7	48.145	1.234567901	12.96296296
G_192	11.36	33.825	3.086419753	19.75308642	25.92592593	79.01234568	4.94	40.74	3.703703704	23.45679012
G_193	3.46	32.595	3.086419753	34.56790123	11.72839506	66.04938272	3.705	33.95	11.11111111	25.92592593
G_194	4.325	67.16	4.938271605	44.44444444	25.92592593	77.77777778	4.32	44.44	2.469135803	15.43209877
G_195	1.485	13.09	5.555555556	29.62962963	12.96296296	83.33333333	14.81	40.74	8.641975306	21.60493828
G_196	5.06	8.77	5.555555556	32.09876543	6.172839506	66.66666667	6.79	16.05	0	6.172839505
