# Supplementary material for: Genome-wide association analysis of Septoria tritici blotch for adult plant resistance in elite bread wheat (Triticum aestivum L) genotypes
Source: PLoS One. 2025 Mar 10;20(3):e0317603. doi: 10.1371/journal.pone.0317603 (PMC11892845; doi:10.1371/journal.pone.0317603)
Supplement: S2 Data — (TXT) [file pone.0317603.s003.txt]

rs	alleles	chrom	pos	strand	assembly	center	protLSID	assayLSID	panelLSID	QCcode	G_1	G_2	G_3	G_4	G_5	G_6	G_7	G_8	G_9	G_10	G_11	G_12	G_13	G_14	G_15	G_16	G_17	G_18	G_19	G_20	G_21	G_22	G_23	G_24	G_25	G_26	G_27	G_28	G_29	G_30	G_31	G_32	G_33	G_34	G_35	G_36	G_37	G_38	G_39
Excalibur_c10657_796	T/G	1A	1174240	+	NA	NA	NA	NA	NA	NA	G	G	T	T	T	T	T	T	T	T	T	T	T	G	T	T	T	T	T	T	T	T	T	T	T	T	T	T	T	G	T	G	T	T	T	T	T	G	G
Nsnp_Ex_c10657_17376086	C/T	1A	1176288	+	NA	NA	NA	NA	NA	NA	T	C	C	C	T	C	C	C	C	T	C	C	C	C	C	C	C	C	C	C	C	C	C	C	C	C	C	C	C	C	C	C	C	C	C	C	T	C	C
RAC875_c20883_801	A/G	1A	1207498	+	NA	NA	NA	NA	NA	NA	G	A	A	A	G	A	A	A	A	G	A	A	A	A	A	A	A	A	A	A	A	A	A	A	A	A	A	A	A	A	A	A	A	A	A	A	G	A	A
tplb0028p02_562	C/T	1A	1208277	+	NA	NA	NA	NA	NA	NA	T	C	C	C	T	C	C	C	C	T	C	C	C	C	C	C	C	C	C	C	C	C	C	C	C	C	C	C	C	C	C	C	C	C	C	C	T	C	C
Kukri_c26168_423	C/A	1A	1208285	+	NA	NA	NA	NA	NA	NA	C	C	C	C	A	A	A	A	C	C	C	C	C	C	C	C	A	A	A	A	C	A	A	A	C	A	A	C	C	C	A	C	C	A	C	C	C	C	C
GENE-0014_317	T/G	1A	1211029	+	NA	NA	NA	NA	NA	NA	G	T	T	T	G	T	T	T	T	G	T	T	T	T	T	T	T	T	T	T	T	T	T	T	T	T	T	T	T	T	T	T	T	T	T	T	G	T	T
Excalibur_c94139_55	A/G	1A	1211762	+	NA	NA	NA	NA	NA	NA	G	A	A	A	G	A	A	A	A	G	A	A	A	A	A	A	A	A	A	A	A	A	A	A	A	A	A	A	A	A	A	A	A	A	A	A	G	A	A
RAC875_c95364_259	A/G	1A	1234419	+	NA	NA	NA	NA	NA	NA	G	G	A	A	G	A	A	A	A	G	A	A	A	A	A	A	A	A	A	A	A	A	A	A	A	A	G	A	A	A	A	A	A	A	A	A	G	A	A
RAC875_c42700_264	G/A	1A	1235828	+	NA	NA	NA	NA	NA	NA	G	A	G	G	G	G	G	G	G	G	G	G	G	G	G	G	G	G	G	G	G	G	G	G	G	G	A	G	G	G	G	G	G	G	G	G	G	G	G
Tdurum_contig44888_837	T/C	1A	1337332	+	NA	NA	NA	NA	NA	NA	C	T	T	T	C	T	T	T	T	C	T	T	T	T	T	T	T	T	T	T	T	T	T	T	T	T	T	T	T	T	T	T	T	T	T	T	C	T	T
BobNhite_c1361_1187	G/A	1A	1339791	+	NA	NA	NA	NA	NA	NA	A	G	G	G	A	G	G	G	G	A	G	G	G	G	G	G	G	G	G	G	G	G	G	G	G	G	G	G	G	G	G	G	G	G	G	G	A	G	G
Nsnp_Ra_c11211_18227610	T/G	1A	1343562	+	NA	NA	NA	NA	NA	NA	G	T	T	T	G	T	T	T	T	G	T	T	T	T	T	T	T	T	T	T	T	T	T	T	T	T	T	T	T	T	T	T	T	T	T	T	G	T	T
BS00100774_51	C/T	1A	2378183	+	NA	NA	NA	NA	NA	NA	T	C	C	C	T	C	C	C	C	T	C	C	C	C	C	C	C	C	C	C	C	C	C	C	C	C	C	C	C	C	C	C	C	C	C	C	T	C	C
BS00026456_51	C/T	1A	3118347	+	NA	NA	NA	NA	NA	NA	T	C	C	C	T	C	C	C	C	T	C	C	C	C	C	C	C	C	C	C	C	C	C	C	C	C	C	C	C	C	C	C	C	C	C	C	T	C	C
RAC875_c30138_595	C/T	1A	3257839	+	NA	NA	NA	NA	NA	NA	C	T	T	C	C	C	C	C	T	T	C	T	T	C	T	T	C	C	C	C	T	C	C	C	T	C	C	T	T	C	C	C	C	C	T	T	C	C	T
AX-109903200	T/C	1A	3379136	+	NA	NA	NA	NA	NA	NA	C	T	T	T	C	T	T	T	T	C	T	T	T	T	T	T	T	T	T	T	T	T	T	T	T	T	T	T	T	T	T	T	T	T	T	T	C	T	T
Kukri_c7192_1128	C/T	1A	3382947	+	NA	NA	NA	NA	NA	NA	T	C	C	C	T	C	C	C	C	T	C	C	C	C	C	C	C	C	C	C	C	C	C	C	C	C	C	C	C	C	C	C	C	C	C	C	T	C	C
tplb0025b13_2054	T/C	1A	3387911	+	NA	NA	NA	NA	NA	NA	T	T	T	T	T	T	T	T	T	T	T	T	T	T	T	T	T	T	T	T	T	T	T	T	T	T	T	T	T	T	T	T	T	T	T	T	T	T	T
tplb0025b13_1721	G/A	1A	3388611	+	NA	NA	NA	NA	NA	NA	A	G	G	G	A	G	G	G	G	A	G	G	G	G	G	G	G	G	G	G	G	G	G	G	G	G	G	G	G	G	G	G	G	G	G	G	A	G	G
Nsnp_Ku_c1818_3557408	T/C	1A	3390299	+	NA	NA	NA	NA	NA	NA	C	T	T	T	C	T	T	T	T	C	T	T	T	T	T	T	T	T	T	T	T	T	T	T	T	T	T	T	T	T	T	T	T	T	T	T	C	T	T
AX-89562713	G/T	1A	3390410	+	NA	NA	NA	NA	NA	NA	G	G	G	G	G	G	G	G	G	G	G	G	G	G	G	G	G	G	G	G	G	G	G	G	G	G	G	G	G	G	G	G	G	G	G	G	G	G	G
BS00059422_51	C/T	1A	3760751	+	NA	NA	NA	NA	NA	NA	T	C	C	C	T	C	C	C	C	T	C	C	C	C	C	C	C	C	C	C	C	C	C	C	C	C	C	C	C	C	C	C	T	C	C	C	T	T	C
CAP12_c3074_192	A/G	1A	4063353	+	NA	NA	NA	NA	NA	NA	G	A	A	A	G	A	A	A	A	G	A	A	A	A	A	A	A	A	A	A	A	A	A	A	A	A	A	A	A	A	A	A	A	A	A	A	G	A	A
Kukri_c37738_417	C/T	1A	4095901	+	NA	NA	NA	NA	NA	NA	T	C	C	T	C	C	C	C	C	C	T	T	C	T	T	T	C	C	C	C	T	C	C	C	C	C	C	C	T	C	C	C	C	C	T	T	T	C	C
Ku_c28007_1398	A/G	1A	4500550	+	NA	NA	NA	NA	NA	NA	G	A	A	A	G	A	A	A	A	G	A	A	A	A	A	A	A	A	A	A	A	A	A	A	A	A	A	A	A	A	A	A	A	A	A	A	G	A	A
BS00023130_51	T/G	1A	5024210	+	NA	NA	NA	NA	NA	NA	G	T	T	T	G	T	T	T	T	G	T	T	T	T	T	T	T	T	T	T	T	T	T	T	T	T	T	T	T	T	T	T	T	T	T	T	G	T	T
AX-111569969	G/A	1A	5027480	+	NA	NA	NA	NA	NA	NA	A	G	G	G	A	G	G	G	G	A	G	G	G	G	G	G	G	G	G	G	G	G	G	G	G	G	G	G	G	G	G	G	G	G	G	G	A	G	G
AX-158555547	A/G	1A	5029092	+	NA	NA	NA	NA	NA	NA	A	A	A	A	A	A	A	A	A	A	A	A	A	A	A	A	A	A	A	A	A	A	A	A	A	A	A	A	A	A	A	A	A	A	A	A	A	A	A
AX-158560734	T/C	1A	5029209	+	NA	NA	NA	NA	NA	NA	C	T	T	T	C	T	T	T	T	C	T	T	T	T	T	T	T	T	T	T	T	T	T	T	T	T	T	T	T	T	T	T	T	T	T	T	C	T	T
Kukri_c8390_1102	G/A	1A	6323681	+	NA	NA	NA	NA	NA	NA	G	A	A	G	G	G	G	G	A	A	G	G	A	G	G	G	G	G	G	G	G	G	G	G	A	G	G	A	G	G	G	G	G	G	G	G	G	G	G
Kukri_c8390_1515	C/T	1A	6324208	+	NA	NA	NA	NA	NA	NA	T	C	C	T	C	C	C	C	C	C	T	C	C	T	C	C	C	C	C	C	C	C	C	C	C	C	C	C	C	C	C	C	C	C	C	C	T	C	C
Kukri_rep_c102231_265	T/C	1A	7181857	+	NA	NA	NA	NA	NA	NA	C	T	T	T	C	T	T	T	T	C	T	T	T	T	T	C	T	T	T	T	T	T	T	T	T	T	T	T	T	T	T	T	T	T	T	T	C	T	T
Nsnp_Ex_c2868_5293485	G/A	1A	7184772	+	NA	NA	NA	NA	NA	NA	A	G	G	G	A	G	G	G	G	A	G	G	G	G	G	A	G	G	G	G	G	G	G	G	G	G	G	G	G	G	G	G	G	G	G	G	A	G	G
RAC875_c30657_82	A/G	1A	7186007	+	NA	NA	NA	NA	NA	NA	G	A	A	A	A	A	A	A	A	G	A	A	A	A	A	A	A	A	A	A	A	A	A	A	A	A	A	A	A	A	A	A	A	A	A	A	G	A	A
AX-94692394	T/C	1A	7186246	+	NA	NA	NA	NA	NA	NA	C	T	T	T	C	T	T	T	T	C	T	T	T	T	T	C	T	T	T	T	T	T	T	T	T	T	T	T	T	T	T	T	T	T	T	T	C	T	T
BS00056550_51	G/A	1A	7294590	+	NA	NA	NA	NA	NA	NA	G	G	G	G	G	G	G	G	G	G	G	A	G	G	G	G	G	G	G	G	G	G	G	G	G	G	G	G	G	G	G	G	G	G	G	G	G	A	G
RAC875_c38756_141	C/T	1A	7335082	+	NA	NA	NA	NA	NA	NA	T	C	C	C	T	C	C	C	C	T	C	C	C	C	C	T	C	C	C	C	C	C	C	C	C	C	C	C	C	C	C	C	T	C	C	C	T	C	C
BS00023201_51	A/G	1A	7643175	+	NA	NA	NA	NA	NA	NA	G	A	A	A	G	A	A	A	A	G	A	A	A	A	A	G	A	A	A	A	A	A	A	A	A	A	A	A	A	A	A	A	G	A	A	A	G	A	A
Nsnp_CAP11_c710_458019	T/C	1A	7657439	+	NA	NA	NA	NA	NA	NA	C	T	T	T	C	T	T	T	T	C	T	C	T	T	T	C	T	T	T	T	T	T	T	T	T	T	T	T	C	T	T	T	C	T	T	T	C	C	T
BS00022355_51	T/C	1A	7658705	+	NA	NA	NA	NA	NA	NA	C	T	T	T	C	T	T	T	T	C	T	T	T	T	T	T	T	T	T	T	T	T	T	T	T	T	T	T	T	T	T	T	T	T	T	T	C	T	T
Kukri_c2332_1093	G/A	1A	7660089	+	NA	NA	NA	NA	NA	NA	A	G	G	G	A	A	A	A	G	G	G	G	G	G	G	G	A	A	A	A	G	A	A	A	G	A	A	G	G	G	A	G	G	A	G	G	G	G	G
Kukri_c2332_583	C/A	1A	7660991	+	NA	NA	NA	NA	NA	NA	A	C	C	C	A	C	C	C	C	A	C	C	C	C	C	C	C	C	C	C	C	C	C	C	C	C	C	C	C	C	C	C	C	C	C	C	A	C	C
AX-110068701	T/C	1A	7835869	+	NA	NA	NA	NA	NA	NA	C	T	T	T	C	T	T	T	T	C	T	T	T	T	T	C	T	T	T	T	T	T	T	T	T	T	T	T	T	T	T	T	T	T	T	T	C	T	T
Nsnp_Ex_rep_c106111_90308719	G/T	1A	8240336	+	NA	NA	NA	NA	NA	NA	T	G	G	G	T	G	G	G	G	G	G	G	G	G	G	T	G	G	G	G	G	G	G	G	G	G	G	G	T	G	G	G	G	G	G	G	G	G	G
Kukri_c37212_1286	G/T	1A	8242675	+	NA	NA	NA	NA	NA	NA	T	G	G	G	T	T	T	T	G	G	G	G	G	G	G	G	T	T	T	T	G	T	T	T	G	T	T	G	G	G	T	G	G	T	G	G	G	G	G
AX-158595594	C/T	1A	8244017	+	NA	NA	NA	NA	NA	NA	T	C	C	C	T	C	C	C	C	C	C	C	C	C	C	C	C	C	C	C	C	C	C	C	C	C	C	C	C	C	C	C	C	C	C	C	C	C	C
RFL_Contig1027_442	A/G	1A	8244132	+	NA	NA	NA	NA	NA	NA	G	A	A	A	G	A	A	A	A	A	A	A	A	A	A	A	A	A	A	A	A	A	A	A	A	A	A	A	G	A	A	A	A	A	A	A	A	A	A
Excalibur_c6154_413	C/T	1A	8249683	+	NA	NA	NA	NA	NA	NA	T	C	C	C	T	T	T	T	C	C	C	C	C	C	C	C	T	T	T	T	C	T	T	T	C	T	T	C	C	C	T	C	C	T	C	C	C	C	C
Excalibur_c71158_54	G/A	1A	8296971	+	NA	NA	NA	NA	NA	NA	A	G	G	G	A	G	G	G	G	G	G	A	G	G	G	A	G	G	G	G	G	G	G	G	G	G	G	G	A	A	A	G	A	G	G	G	G	G	G
Nsnp_Ex_c57982_59470152	G/A	1A	8329340	+	NA	NA	NA	NA	NA	NA	A	G	G	G	A	G	G	G	G	G	G	A	G	G	G	A	G	G	G	G	G	G	G	G	G	G	G	G	G	A	A	G	A	G	G	G	G	G	G
AX-158537511	T/C	1A	8630015	+	NA	NA	NA	NA	NA	NA	T	T	T	T	T	T	T	T	T	T	T	C	N	T	T	T	T	T	T	T	T	T	T	T	T	T	T	T	T	C	C	T	C	T	T	T	T	T	T
AX-110004070	C/T	1A	9089715	+	NA	NA	NA	NA	NA	NA	T	C	C	C	T	C	C	C	C	C	C	C	C	C	C	T	C	C	C	C	C	C	C	C	C	C	C	C	C	C	C	C	C	C	C	C	C	C	C
RAC875_rep_c72805_651	T/C	1A	9105192	+	NA	NA	NA	NA	NA	NA	C	T	T	T	C	T	T	T	T	T	T	T	T	T	T	C	T	T	T	T	T	T	T	T	T	T	T	T	T	T	T	T	T	T	T	T	T	T	T
RAC875_rep_c104335_293	C/T	1A	9107912	+	NA	NA	NA	NA	NA	NA	T	C	C	C	T	C	C	C	C	C	C	C	C	C	C	T	C	C	C	C	C	C	C	C	C	C	C	C	C	C	C	C	C	C	C	C	C	C	C
Excalibur_c5139_198	A/G	1A	9110366	+	NA	NA	NA	NA	NA	NA	A	A	A	A	A	A	A	A	A	A	A	G	A	A	A	A	A	A	A	A	A	A	A	A	A	A	A	A	A	G	G	A	G	A	A	A	A	A	A
AX-158540049	T/C	1A	9121369	+	NA	NA	NA	NA	NA	NA	C	T	T	T	C	T	T	T	T	T	T	C	C	T	T	C	T	T	T	T	T	T	T	T	T	T	T	T	T	C	C	T	C	T	T	T	T	T	T
Excalibur_c82557_201	C/A	1A	9123021	+	NA	NA	NA	NA	NA	NA	C	C	C	C	C	C	C	C	C	C	C	A	C	C	C	C	C	C	C	C	C	C	C	C	C	C	C	C	C	A	A	C	A	C	C	C	C	C	C
BobNhite_c39996_85	C/T	1A	9156630	+	NA	NA	NA	NA	NA	NA	C	C	C	C	C	C	C	C	C	C	C	T	C	C	C	C	C	C	C	C	C	C	C	C	C	C	C	C	C	T	T	C	T	C	C	C	C	C	C
Nsnp_Ku_c13229_21142792	T/C	1A	9358637	+	NA	NA	NA	NA	NA	NA	T	T	C	T	T	T	T	T	T	T	T	T	C	T	T	T	T	T	T	T	T	T	T	T	T	T	T	T	T	T	T	T	T	T	T	T	T	T	T
AX-95198429	C/T	1A	9544602	+	NA	NA	NA	NA	NA	NA	T	C	C	C	T	C	C	C	C	T	C	T	C	C	C	T	C	C	C	C	C	C	C	C	C	C	C	T	C	T	T	C	T	C	C	C	T	C	T
Tdurum_contig68827_61	G/A	1A	9579689	+	NA	NA	NA	NA	NA	NA	G	G	G	G	G	G	G	G	G	A	G	A	G	G	G	A	G	G	G	G	G	G	G	G	G	G	G	G	G	A	A	G	A	G	G	G	A	G	G
Kukri_c29655_239	C/T	1A	9579883	+	NA	NA	NA	NA	NA	NA	C	C	C	C	C	C	C	C	C	C	C	T	C	C	C	C	C	C	C	C	C	C	C	C	C	C	C	C	C	T	T	C	T	C	C	C	C	C	C
Kukri_c29655_194	T/C	1A	9579975	+	NA	NA	NA	NA	NA	NA	T	T	C	T	T	T	T	T	C	C	T	T	C	T	T	T	T	T	T	T	T	T	T	T	C	T	T	T	T	T	T	T	T	T	T	T	T	T	T
Excalibur_c95327_51	A/G	1A	9580138	+	NA	NA	NA	NA	NA	NA	G	A	A	A	G	G	G	G	A	A	A	A	A	A	A	A	G	G	G	G	A	G	G	G	A	G	G	A	A	A	G	A	A	G	A	A	A	A	A
RFL_Contig5637_1008	C/T	1A	9580143	+	NA	NA	NA	NA	NA	NA	C	T	C	C	C	C	C	C	C	C	C	T	C	T	T	T	C	C	C	C	T	C	C	C	C	C	C	T	T	T	C	T	T	C	T	T	C	C	T
AX-95239997	T/C	1A	9642399	+	NA	NA	NA	NA	NA	NA	C	T	T	T	C	T	T	T	T	C	T	C	T	T	T	C	T	T	T	T	T	T	T	T	T	T	T	C	T	C	C	T	C	T	T	T	C	T	C
BS00108351_51	G/A	1A	9980794	+	NA	NA	NA	NA	NA	NA	A	G	G	G	A	G	G	G	G	A	G	G	G	G	G	G	G	G	G	G	G	G	G	G	G	G	G	A	G	G	G	G	G	G	G	G	A	G	A
tplb0053o08_2004	A/G	1A	10048676	+	NA	NA	NA	NA	NA	NA	A	A	A	A	A	A	A	A	A	A	A	G	N	A	A	A	A	A	A	A	A	A	A	A	A	A	A	A	A	G	G	A	G	A	A	A	A	A	A
Kukri_c29150_143	C/T	1A	10052811	+	NA	NA	NA	NA	NA	NA	T	C	C	C	T	C	C	C	C	T	C	T	C	C	C	T	C	C	C	C	C	C	C	C	C	C	C	T	C	T	T	C	T	C	C	C	T	C	T
RAC875_c113582_346	C/T	1A	10053032	+	NA	NA	NA	NA	NA	NA	T	C	C	C	T	T	T	T	C	C	C	C	C	C	C	C	T	T	T	T	C	T	T	T	C	T	T	C	C	C	T	C	C	T	C	C	C	C	C
Excalibur_c114401_105	T/C	1A	10054289	+	NA	NA	NA	NA	NA	NA	C	T	T	T	C	T	T	T	T	C	T	T	T	T	T	T	T	T	T	T	T	T	T	T	T	T	T	C	T	T	T	T	T	T	T	T	C	T	C
Excalibur_c8052_1867	T/C	1A	10054652	+	NA	NA	NA	NA	NA	NA	T	T	T	T	T	T	T	T	T	T	T	T	T	C	T	T	T	T	T	T	T	T	C	T	T	T	T	T	T	T	T	T	T	T	T	T	T	T	T
AX-110425788	G/A	1A	10056623	+	NA	NA	NA	NA	NA	NA	G	G	G	G	G	G	G	G	G	G	G	A	G	G	G	A	G	G	G	G	G	G	G	G	G	G	G	G	G	A	A	G	A	G	G	G	G	G	G
Tdurum_contig43943_1165	A/G	1A	10067469	+	NA	NA	NA	NA	NA	NA	G	A	A	A	G	A	A	A	A	G	A	G	A	A	A	A	A	A	A	A	A	A	A	A	A	A	A	G	A	G	G	A	G	A	A	A	G	A	G
AX-94816927	T/C	1A	10067662	+	NA	NA	NA	NA	NA	NA	T	C	T	C	T	T	T	T	T	T	C	C	T	C	C	C	T	T	T	T	C	T	T	T	T	T	T	C	C	C	T	C	C	T	C	C	C	C	C
GENE-0172_551	C/T	1A	10067785	+	NA	NA	NA	NA	NA	NA	T	C	C	C	T	C	C	C	C	T	C	C	C	C	C	C	C	C	C	C	C	C	C	C	C	C	C	T	C	C	C	C	C	C	C	C	T	C	T
IACX3811	C/T	1A	10068412	+	NA	NA	NA	NA	NA	NA	C	T	C	C	C	C	C	C	C	C	C	T	C	T	T	T	C	C	C	C	T	C	C	C	C	C	C	T	T	T	C	T	T	C	T	T	C	C	T
RAC875_c63624_753	C/T	1A	10068617	+	NA	NA	NA	NA	NA	NA	C	T	C	C	C	C	C	C	C	C	C	T	C	T	T	T	C	C	C	C	T	C	C	C	C	C	C	T	T	T	C	T	T	C	T	T	C	C	T
Tdurum_contig68637_256	G/A	1A	10068848	+	NA	NA	NA	NA	NA	NA	A	G	G	A	A	A	A	A	G	G	A	G	G	G	G	G	A	A	A	A	G	A	A	A	G	A	A	G	G	G	A	G	G	A	G	G	A	A	G
Tdurum_contig43943_56	G/A	1A	10068955	+	NA	NA	NA	NA	NA	NA	G	G	G	G	G	G	G	G	G	G	G	A	G	G	G	G	G	G	G	G	G	G	G	G	G	G	G	G	G	A	A	G	A	G	G	G	G	G	G
CAP11_c2581_302	C/T	1A	10069812	+	NA	NA	NA	NA	NA	NA	C	C	C	C	C	C	C	C	C	C	C	T	C	C	C	C	C	C	C	C	C	C	C	C	C	C	C	C	C	T	T	C	T	C	C	C	C	C	C
CAP8_c2448_355	A/C	1A	10069867	+	NA	NA	NA	NA	NA	NA	C	A	A	A	C	A	A	A	A	C	A	C	A	A	A	A	A	A	A	A	A	A	A	A	A	A	A	C	A	C	C	A	C	A	A	A	C	A	C
Tdurum_contig14847_144	G/T	1A	10070397	+	NA	NA	NA	NA	NA	NA	G	T	G	G	G	G	G	G	G	G	G	T	G	T	T	T	G	G	G	G	T	G	G	G	G	G	G	T	T	T	G	T	T	G	T	T	G	G	T
Nsnp_Ex_c50340_54659660	C/T	1A	10084318	+	NA	NA	NA	NA	NA	NA	C	C	T	C	C	C	C	C	T	T	C	C	T	C	C	C	C	C	C	C	C	C	C	C	T	C	C	C	C	C	C	C	C	C	C	C	C	C	C
AX-94939233	A/G	1A	10084831	+	NA	NA	NA	NA	NA	NA	A	G	A	A	A	A	A	A	A	A	A	G	A	G	G	G	A	A	A	A	G	A	A	A	A	A	A	G	G	G	A	G	G	A	G	G	A	A	G
AX-95200832	G/T	1A	10248231	+	NA	NA	NA	NA	NA	NA	G	G	G	G	G	G	G	G	G	G	G	T	N	G	G	T	G	G	G	G	G	G	G	G	G	G	G	G	G	T	T	G	T	G	G	G	G	G	G
AX-158560668	G/T	1A	10800881	+	NA	NA	NA	NA	NA	NA	G	G	G	G	G	G	G	G	G	G	G	T	G	G	G	T	G	G	G	G	G	G	G	G	G	G	G	G	G	T	T	G	T	G	G	G	G	G	G
AX-158560691	G/A	1A	11566520	+	NA	NA	NA	NA	NA	NA	G	G	G	G	G	A	G	G	G	G	G	G	G	G	G	G	G	G	G	G	G	G	G	G	G	G	A	G	A	G	G	G	G	G	G	A	G	A	G
AX-94807355	G/T	1A	11567022	+	NA	NA	NA	NA	NA	NA	G	G	G	G	T	T	T	T	G	G	G	G	G	G	G	G	T	T	T	T	G	T	T	T	G	T	T	G	T	G	T	G	G	T	G	T	G	T	G
RAC875_c57939_78	T/C	1A	11571857	+	NA	NA	NA	NA	NA	NA	T	C	C	C	T	T	T	C	C	T	C	C	C	C	C	C	T	T	T	T	C	C	T	C	C	T	T	T	T	C	T	C	C	T	C	T	T	T	T
TA003247-1072	G/A	1A	11664415	+	NA	NA	NA	NA	NA	NA	A	G	G	G	A	G	G	G	G	A	G	G	G	G	G	G	G	G	G	G	G	G	G	G	G	G	G	A	G	G	G	G	G	G	G	G	A	G	A
AX-95231896	G/C	1A	11722392	+	NA	NA	NA	NA	NA	NA	C	G	G	G	C	G	G	G	G	C	G	G	G	G	G	G	G	G	G	G	G	G	G	G	G	G	G	C	G	G	G	G	G	G	G	G	C	G	C
AX-94844830	C/T	1A	11822296	+	NA	NA	NA	NA	NA	NA	T	C	C	C	T	T	T	T	C	T	C	C	C	C	C	C	T	T	T	T	C	T	T	T	C	T	T	T	C	C	T	C	C	T	C	C	T	C	T
AX-110952511	A/G	1A	11894225	+	NA	NA	NA	NA	NA	NA	G	A	A	A	G	A	A	A	A	G	A	A	A	A	A	A	A	A	A	A	A	A	A	A	A	A	A	G	A	A	A	A	A	A	A	A	G	A	G
TA005766-0499	G/A	1A	11895533	+	NA	NA	NA	NA	NA	NA	A	G	G	G	A	G	G	G	G	A	G	G	G	G	G	G	G	G	G	G	G	G	G	G	G	G	G	A	G	G	G	G	G	G	G	G	A	G	A
RAC875_rep_c70613_78	G/A	1A	11933949	+	NA	NA	NA	NA	NA	NA	A	G	G	G	A	A	A	A	G	G	G	G	G	G	G	G	A	A	A	A	G	A	A	A	G	A	A	G	G	G	A	G	G	A	G	G	G	G	G
Kukri_rep_c69910_1153	A/G	1A	11937650	+	NA	NA	NA	NA	NA	NA	G	A	A	A	G	A	A	A	A	G	A	A	A	A	A	A	A	A	A	A	A	A	A	A	A	A	A	G	A	A	A	A	A	A	A	A	G	A	G
AX-158536828	A/G	1A	11937963	+	NA	NA	NA	NA	NA	NA	G	A	A	A	G	A	A	A	A	G	A	A	A	A	A	G	A	A	A	A	A	A	A	A	A	A	A	G	A	A	A	A	A	A	A	A	G	A	G
Nsnp_Ku_c28164_38103270	G/A	1A	11939800	+	NA	NA	NA	NA	NA	NA	A	G	G	G	A	A	A	A	G	G	G	G	G	G	G	G	A	A	A	A	G	A	A	A	G	A	A	G	G	G	A	G	G	A	G	G	G	G	G
Excalibur_c44883_244	C/T	1A	11940210	+	NA	NA	NA	NA	NA	NA	T	C	C	C	T	C	C	C	C	T	C	T	C	C	C	C	C	C	C	C	C	C	C	C	C	C	C	T	C	C	C	C	C	C	C	C	T	C	T
AX-95107625	A/G	1A	11951913	+	NA	NA	NA	NA	NA	NA	G	A	A	A	G	A	A	A	A	G	A	A	A	A	A	G	A	A	A	A	A	A	A	A	A	A	A	G	A	A	A	A	A	A	A	A	G	A	G
BS00069300_51	A/G	1A	12006185	+	NA	NA	NA	NA	NA	NA	G	A	A	A	G	A	A	A	A	G	A	A	A	A	A	A	A	A	A	A	A	A	A	A	A	A	A	G	A	A	A	A	A	A	A	A	G	A	G
RAC875_c34888_65	G/A	1A	12093342	+	NA	NA	NA	NA	NA	NA	G	G	G	G	G	G	G	G	G	G	G	G	G	G	G	A	G	G	G	G	G	G	G	G	G	G	G	G	A	G	G	G	G	G	G	A	G	G	G
AX-94604036	A/G	1A	12098848	+	NA	NA	NA	NA	NA	NA	A	A	A	A	A	A	A	A	A	A	A	A	A	A	A	G	A	A	A	A	A	A	A	A	A	A	A	A	G	A	A	A	A	A	A	G	A	A	A
AX-110368802	T/G	1A	12105596	+	NA	NA	NA	NA	NA	NA	T	T	T	T	T	T	T	T	T	T	T	T	T	T	T	G	T	T	T	T	T	T	T	T	T	T	T	T	G	T	T	T	T	T	T	G	T	G	T
BS00022667_51	A/G	1A	12157340	+	NA	NA	NA	NA	NA	NA	G	A	A	A	G	A	A	A	A	G	A	A	A	A	A	A	A	A	A	A	A	A	A	A	A	A	A	G	A	A	A	A	A	A	A	A	G	G	G
Tdurum_contig42479_3800	A/G	1A	12207652	+	NA	NA	NA	NA	NA	NA	A	A	A	A	A	A	A	A	A	A	A	A	A	A	A	G	A	A	A	A	A	A	A	A	A	A	A	A	G	A	A	A	A	A	A	G	A	A	A
AX-158537535	G/A	1A	12318316	+	NA	NA	NA	NA	NA	NA	G	G	G	G	G	G	G	G	G	G	G	G	G	G	G	A	G	G	G	G	G	G	G	G	G	G	G	G	A	G	G	G	G	G	G	A	G	A	G
BS00077350_51	T/G	1A	12364371	+	NA	NA	NA	NA	NA	NA	G	T	T	T	G	T	T	T	T	G	T	T	T	T	T	T	T	T	T	T	T	T	T	T	T	T	T	G	T	T	T	T	T	T	T	T	G	T	G
AX-94454241	T/C	1A	12366171	+	NA	NA	NA	NA	NA	NA	T	C	C	C	T	T	T	T	C	T	C	C	C	C	C	C	T	T	T	T	C	T	T	T	C	T	T	T	C	C	T	C	C	T	C	C	T	C	T
AX-110003564	T/C	1A	12366699	+	NA	NA	NA	NA	NA	NA	C	T	T	T	C	T	T	T	T	C	T	T	T	T	T	T	T	T	T	T	T	T	T	T	T	T	T	C	T	T	T	T	T	T	T	T	C	T	C
Nsnp_Ex_c7965_13520238	A/G	1A	12369383	+	NA	NA	NA	NA	NA	NA	G	A	A	A	G	A	A	A	A	G	A	A	A	A	A	G	A	A	A	A	A	A	A	A	A	A	A	G	G	A	A	G	A	A	A	G	G	G	G
Ku_c4823_673	C/T	1A	12411405	+	NA	NA	NA	NA	NA	NA	C	C	C	C	C	C	C	C	C	C	C	C	C	C	C	C	C	C	C	C	C	C	C	C	C	C	C	C	C	C	C	C	C	C	C	T	C	C	C
AX-158569612	G/A	1A	12422342	+	NA	NA	NA	NA	NA	NA	A	G	G	G	A	G	G	G	G	A	G	G	G	G	G	G	G	G	G	G	G	G	G	G	G	G	G	A	G	G	G	G	G	G	G	G	A	G	A
AX-94982235	C/T	1A	12504864	+	NA	NA	NA	NA	NA	NA	C	C	T	C	C	C	C	C	T	T	C	C	T	C	C	C	C	C	C	C	C	C	C	C	T	C	C	C	C	C	C	C	C	C	C	C	C	T	C
Nsnp_Ex_c1137_2182795	G/A	1A	12505528	+	NA	NA	NA	NA	NA	NA	G	G	G	G	G	G	G	G	G	G	G	G	G	G	G	G	G	G	G	G	G	G	G	G	G	G	G	G	A	G	G	G	G	G	G	A	G	G	G
AX-95094547	C/T	1A	12918785	+	NA	NA	NA	NA	NA	NA	C	C	T	C	C	C	C	C	T	T	C	C	T	C	C	C	C	C	C	C	C	C	C	C	T	C	C	C	C	C	C	C	C	C	C	C	C	T	C
tplb0043h23_1346	T/C	1A	13083746	+	NA	NA	NA	NA	NA	NA	T	T	T	T	T	T	T	T	T	T	T	T	T	T	T	C	T	T	T	T	T	T	T	T	T	T	T	T	C	T	T	T	T	T	T	C	T	T	T
Kukri_c41943_535	A/G	1A	13230930	+	NA	NA	NA	NA	NA	NA	G	A	A	A	G	A	A	A	A	G	A	A	A	A	A	G	A	A	A	A	A	A	A	A	A	A	A	G	G	A	A	G	A	A	A	G	G	A	G
Nsnp_Ex_c19717_28713417	A/G	1A	13670700	+	NA	NA	NA	NA	NA	NA	A	A	A	A	A	A	A	A	A	A	A	A	A	A	A	G	A	A	A	A	A	A	A	A	A	A	A	A	G	A	A	G	A	A	A	G	A	A	A
Nsnp_Ku_c5756_10191339	G/A	1A	13671995	+	NA	NA	NA	NA	NA	NA	A	G	G	G	A	G	G	G	G	A	G	G	G	G	G	G	G	G	G	G	G	G	G	G	G	G	G	A	G	G	G	G	G	G	G	G	A	G	A
Nsnp_Ex_c7252_12453079	A/C	1A	13673822	+	NA	NA	NA	NA	NA	NA	A	A	A	A	A	A	A	A	A	A	A	A	A	A	A	C	A	A	A	A	A	A	A	A	A	A	A	A	C	A	A	C	A	A	A	C	A	A	A
AX-158537525	G/T	1A	13766563	+	NA	NA	NA	NA	NA	NA	T	G	G	G	T	G	G	G	G	T	G	G	G	G	G	G	G	G	G	G	G	G	G	G	G	G	G	T	G	G	G	G	G	G	G	G	T	G	T
Excalibur_c16851_142	A/G	1A	13767380	+	NA	NA	NA	NA	NA	NA	A	A	A	G	A	G	A	A	G	G	A	A	G	A	G	G	G	A	A	A	G	A	A	A	A	G	G	G	G	A	G	G	A	A	A	A	A	A	A
BS00081680_51	T/C	1A	13768020	+	NA	NA	NA	NA	NA	NA	C	T	T	T	C	T	T	T	T	C	T	T	T	T	T	C	T	T	T	T	T	T	T	T	T	T	T	C	C	T	T	C	T	T	T	C	C	T	C
AX-94501544	T/C	1A	14046273	+	NA	NA	NA	NA	NA	NA	C	T	T	T	C	C	T	T	T	C	T	T	T	T	T	C	T	T	T	T	T	T	T	T	T	T	C	C	C	T	T	C	T	T	T	C	C	T	C
Tdurum_contig83113_134	T/C	1A	14056088	+	NA	NA	NA	NA	NA	NA	C	T	T	T	C	T	T	T	T	C	T	T	T	T	T	T	T	T	T	T	T	T	T	T	T	T	T	C	T	T	T	C	T	T	T	T	C	T	C
Tdurum_contig52332_94	A/G	1A	14143708	+	NA	NA	NA	NA	NA	NA	G	A	A	A	G	A	A	A	A	G	A	A	A	A	A	A	A	A	A	A	A	A	A	A	A	A	A	G	A	A	A	A	A	A	A	A	G	A	G
Tdurum_contig50845_82	T/C	1A	14163158	+	NA	NA	NA	NA	NA	NA	C	T	T	T	C	T	T	T	T	C	T	T	T	T	T	T	T	T	T	T	T	T	T	T	T	T	T	C	T	T	T	T	T	T	T	T	C	T	C
AX-94742021	A/G	1A	14361026	+	NA	NA	NA	NA	NA	NA	G	A	A	A	G	A	A	A	A	G	A	A	A	A	A	A	A	A	A	A	A	A	A	A	A	A	A	G	A	A	A	A	A	A	A	A	G	A	G
AX-94815202	A/C	1A	14468156	+	NA	NA	NA	NA	NA	NA	C	A	C	A	A	A	A	A	C	C	C	A	C	C	A	A	A	A	A	A	A	A	A	A	C	A	A	A	A	A	A	A	A	A	A	A	A	C	A
RFL_Contig1675_153	G/A	1A	14498038	+	NA	NA	NA	NA	NA	NA	G	G	A	G	A	A	G	G	G	G	A	G	A	G	G	G	G	G	G	G	G	G	G	G	G	G	G	A	G	G	A	G	G	G	G	G	G	G	G
AX-94569385	C/T	1A	14506035	+	NA	NA	NA	NA	NA	NA	C	T	C	T	C	C	C	C	C	C	C	T	C	T	T	T	C	C	C	C	T	C	C	C	C	C	C	T	T	T	C	T	T	C	T	T	T	T	T
RFL_Contig1118_1073	C/T	1A	14521010	+	NA	NA	NA	NA	NA	NA	T	C	C	C	C	T	C	C	C	C	C	T	C	T	C	C	C	C	C	C	C	C	C	C	C	C	C	C	C	C	C	C	C	C	C	T	C	T	C
GENE-3569_500	C/T	1A	15431047	+	NA	NA	NA	NA	NA	NA	T	C	C	C	T	T	T	T	C	C	C	C	C	T	C	C	T	T	T	T	C	T	T	T	C	T	T	C	C	C	T	C	C	T	C	C	C	T	C
Tdurum_contig61492_458	C/T	1A	15438649	+	NA	NA	NA	NA	NA	NA	T	C	C	C	C	C	C	C	C	T	C	C	C	C	C	C	C	C	C	C	C	C	C	C	C	C	C	T	C	C	C	T	C	C	C	C	T	C	T
Tdurum_contig61492_684	G/A	1A	15438922	+	NA	NA	NA	NA	NA	NA	A	G	G	G	G	G	G	G	G	A	G	G	G	G	G	G	G	G	G	G	G	G	G	G	G	G	G	A	G	G	G	A	G	G	G	G	A	G	A
AX-110956659	G/A	1A	16042186	+	NA	NA	NA	NA	NA	NA	A	G	G	G	G	G	G	G	G	A	G	G	G	G	G	G	G	G	G	G	G	G	G	G	G	G	G	A	G	G	G	A	G	G	G	G	A	G	A
AX-94952968	G/C	1A	16300902	+	NA	NA	NA	NA	NA	NA	C	C	C	G	G	G	G	G	G	C	G	G	G	G	G	G	G	G	G	G	G	G	G	G	G	G	G	C	G	G	G	C	G	G	G	G	C	G	C
BS00064536_51	T/C	1A	16389666	+	NA	NA	NA	NA	NA	NA	C	T	T	T	T	T	T	T	T	C	T	T	T	T	T	T	T	T	T	T	T	T	T	T	T	T	T	C	T	T	T	C	T	T	T	T	C	T	T
BS00003761_51	A/G	1A	16390732	+	NA	NA	NA	NA	NA	NA	G	A	A	A	A	A	A	A	A	G	A	A	A	A	A	A	A	A	A	A	A	A	A	A	A	A	A	G	A	A	A	G	A	A	A	A	G	A	G
AX-94923681	G/A	1A	17010740	+	NA	NA	NA	NA	NA	NA	G	A	G	A	G	G	G	G	A	A	A	A	A	G	A	A	G	G	G	G	A	G	G	G	A	G	G	A	A	A	G	A	A	G	A	A	A	G	A
AX-108887417	C/T	1A	18290985	+	NA	NA	NA	NA	NA	NA	T	C	C	C	C	C	C	C	C	T	C	C	C	C	C	C	C	C	C	C	C	C	C	C	C	C	C	T	C	C	C	C	C	C	C	C	T	C	C
TA017181-1031	G/A	1A	19893970	+	NA	NA	NA	NA	NA	NA	G	A	A	G	A	G	A	A	G	G	A	A	N	A	G	G	A	G	A	A	G	A	G	A	A	G	G	G	G	A	G	G	A	G	A	A	G	G	A
RAC875_c29598_336	G/A	1A	20093713	+	NA	NA	NA	NA	NA	NA	G	G	G	G	G	A	G	G	G	A	G	G	G	G	A	A	G	G	G	G	A	G	G	G	G	G	A	A	G	G	G	A	G	G	G	G	G	G	G
BS00022738_51	A/C	1A	20094339	+	NA	NA	NA	NA	NA	NA	C	A	A	A	A	A	A	A	A	C	A	A	A	A	A	A	A	A	A	A	A	A	A	A	A	A	A	C	A	A	A	A	A	A	A	A	C	A	C
BobNhite_c46501_92	C/T	1A	20094339	+	NA	NA	NA	NA	NA	NA	T	C	C	C	C	C	C	C	C	T	C	C	C	C	C	C	C	C	C	C	C	C	C	C	C	C	C	T	C	C	C	C	C	C	C	C	T	C	T
Tdurum_contig11756_458	A/C	1A	20094441	+	NA	NA	NA	NA	NA	NA	C	A	A	A	A	A	A	A	A	C	A	A	A	A	A	A	A	A	A	A	A	A	A	A	A	A	A	C	A	A	A	A	A	A	A	A	C	A	C
Excalibur_c24303_1145	C/A	1A	20094477	+	NA	NA	NA	NA	NA	NA	C	C	C	C	C	C	C	C	C	C	C	C	C	C	C	C	C	A	C	C	C	C	A	C	C	C	C	C	C	C	C	C	C	C	C	C	C	A	C
Tdurum_contig11756_264	A/G	1A	20094635	+	NA	NA	NA	NA	NA	NA	G	A	A	A	A	A	A	A	A	G	A	A	A	A	A	A	A	A	A	A	A	A	A	A	A	A	A	G	A	A	A	A	A	A	A	A	G	A	G
AX-94863436	G/A	1A	20158267	+	NA	NA	NA	NA	NA	NA	G	G	G	G	G	G	G	G	G	G	G	G	G	G	G	G	G	G	G	G	G	G	G	G	G	G	G	G	G	G	G	G	G	G	G	G	G	G	G
AX-158560775	G/A	1A	20179048	+	NA	NA	NA	NA	NA	NA	A	G	G	G	G	G	G	G	G	A	G	G	G	G	G	G	G	G	G	G	G	G	G	G	G	G	G	A	G	G	G	G	G	G	G	G	A	G	A
AX-95657280	C/G	1A	20435898	+	NA	NA	NA	NA	NA	NA	C	C	C	C	C	C	C	C	C	G	C	G	C	C	C	G	C	C	C	C	C	C	C	C	C	C	C	C	C	C	C	G	C	C	C	C	C	C	G
AX-94670363	C/T	1A	20436396	+	NA	NA	NA	NA	NA	NA	C	C	C	C	C	C	C	C	C	T	C	C	C	C	C	T	C	C	C	C	C	C	C	C	C	C	C	C	C	C	C	T	C	C	C	C	C	C	C
AX-94820348	C/G	1A	20538174	+	NA	NA	NA	NA	NA	NA	C	C	C	C	C	C	C	C	G	C	G	C	C	C	C	C	G	G	C	C	C	C	G	C	C	C	C	C	G	C	G	C	C	G	C	C	C	G	C
AX-94581035	G/C	1A	20538274	+	NA	NA	NA	NA	NA	NA	G	G	G	G	G	G	G	G	G	C	G	C	G	G	G	C	G	G	G	G	G	G	G	G	G	G	G	G	G	G	G	C	G	G	G	G	G	G	G
AX-158555549	G/A	1A	20921766	+	NA	NA	NA	NA	NA	NA	A	G	G	G	G	A	G	G	G	G	G	G	G	G	G	G	G	G	G	G	G	G	G	G	G	G	G	G	G	G	G	A	G	G	G	G	A	G	A
RAC875_c37934_225	T/C	1A	20977339	+	NA	NA	NA	NA	NA	NA	T	T	T	T	C	C	C	C	T	T	T	T	T	T	T	T	C	C	C	C	T	C	C	C	T	C	C	T	T	T	C	T	T	C	T	T	T	T	T
Ex_c64327_523	C/T	1A	21040526	+	NA	NA	NA	NA	NA	NA	C	C	C	C	T	T	T	T	C	C	C	C	C	C	C	C	T	T	T	T	C	T	T	T	C	T	T	C	C	C	T	C	C	T	C	C	C	C	C
AX-94599217	C/G	1A	21624404	+	NA	NA	NA	NA	NA	NA	C	C	C	C	C	C	C	C	C	G	C	C	C	C	C	C	C	C	C	C	C	C	C	C	C	C	C	C	C	C	C	G	C	C	C	C	C	C	G
Kukri_c16760_1427	G/A	1A	21634284	+	NA	NA	NA	NA	NA	NA	G	G	G	A	A	A	G	G	G	A	G	G	G	G	G	G	G	A	G	G	G	G	G	G	G	G	G	A	G	G	G	G	G	G	G	G	A	G	G
AX-94710260	T/C	1A	22045397	+	NA	NA	NA	NA	NA	NA	T	T	T	T	T	C	T	T	T	C	T	T	T	T	T	T	T	C	T	T	T	T	T	T	T	T	T	T	T	T	T	T	T	T	T	T	T	T	T
Kukri_c33670_506	C/A	1A	22288485	+	NA	NA	NA	NA	NA	NA	A	C	C	C	C	A	C	C	C	C	A	C	C	C	C	A	A	A	C	C	C	C	A	C	C	C	C	C	C	C	C	C	C	C	C	C	A	A	C
AX-158560674	A/G	1A	23899831	+	NA	NA	NA	NA	NA	NA	G	A	A	A	A	G	A	A	A	G	A	A	A	A	A	A	A	G	A	A	A	A	A	A	A	A	G	A	A	A	A	G	A	A	A	A	G	A	A
Excalibur_c11941_675	T/G	1A	23966845	+	NA	NA	NA	NA	NA	NA	G	T	T	T	T	G	T	T	T	G	T	T	T	T	T	T	T	G	T	T	T	T	T	T	T	T	G	T	T	T	T	G	T	T	T	T	G	T	G
AX-158537518	C/T	1A	23969303	+	NA	NA	NA	NA	NA	NA	T	C	C	C	C	T	C	C	C	T	C	C	C	C	C	C	C	T	C	C	C	C	C	C	C	C	T	C	C	C	C	T	C	C	C	C	T	C	T
BS00078982_51	A/C	1A	24247402	+	NA	NA	NA	NA	NA	NA	C	A	A	A	A	C	A	A	A	C	A	A	A	A	A	A	A	C	A	A	A	A	A	A	A	A	C	A	A	A	A	C	A	A	A	A	A	A	C
BS00105601_51	T/C	1A	24321378	+	NA	NA	NA	NA	NA	NA	C	T	T	T	T	C	T	T	T	C	T	T	T	T	T	T	T	C	T	T	T	T	T	T	T	T	C	T	T	T	T	C	T	T	T	T	T	T	C
AX-89740804	A/G	1A	24321480	+	NA	NA	NA	NA	NA	NA	G	A	A	A	A	G	A	A	A	G	A	A	A	A	A	A	A	G	A	A	A	A	A	A	A	A	G	A	A	A	A	G	A	A	A	A	A	A	A
AX-158537529	G/A	1A	24328723	+	NA	NA	NA	NA	NA	NA	A	G	G	G	G	A	G	G	G	A	G	G	G	G	G	G	G	A	G	G	G	G	G	G	G	G	A	G	G	G	G	A	G	G	G	G	G	G	A
Nsnp_Ex_c48087_53105842	A/G	1A	24943716	+	NA	NA	NA	NA	NA	NA	G	A	A	A	A	G	A	A	A	G	A	A	A	A	A	A	A	G	A	A	A	A	A	A	A	A	G	A	A	A	A	G	A	A	A	A	A	A	G
AX-95187202	C/T	1A	24944708	+	NA	NA	NA	NA	NA	NA	T	C	C	C	C	T	C	C	C	T	C	C	C	C	C	C	C	T	C	C	C	C	C	C	C	C	T	C	C	C	C	T	C	C	C	C	C	C	C
RAC875_c1825_188	T/C	1A	25541264	+	NA	NA	NA	NA	NA	NA	C	T	T	T	T	C	T	T	T	C	T	T	T	T	T	T	T	C	T	T	T	T	T	T	T	T	C	T	T	T	T	C	T	T	T	T	T	T	C
Nsnp_Ex_c10783_17554146	G/A	1A	25544554	+	NA	NA	NA	NA	NA	NA	A	G	G	G	G	A	G	G	G	A	G	G	G	G	G	G	G	A	G	G	G	G	G	G	G	G	A	G	G	G	G	A	G	G	G	G	G	G	G
CAP7_c4833_141	T/G	1A	25545995	+	NA	NA	NA	NA	NA	NA	G	T	T	T	T	G	T	T	T	G	T	T	T	T	T	T	T	G	T	T	T	T	T	T	T	T	G	T	T	T	T	G	T	T	T	T	T	T	T
Nsnp_Ku_c42878_50516167	A/G	1A	25708661	+	NA	NA	NA	NA	NA	NA	G	A	A	A	A	G	A	A	A	G	A	A	A	A	A	A	A	G	A	A	A	A	A	A	A	A	G	A	A	A	A	G	A	A	A	A	A	A	G
Kukri_c7436_2259	T/G	1A	26958853	+	NA	NA	NA	NA	NA	NA	G	T	T	T	T	G	T	T	T	G	T	T	T	T	T	T	T	G	T	T	T	T	T	T	T	T	T	T	T	T	T	G	T	T	T	T	T	T	T
RAC875_c8245_272	T/C	1A	26961596	+	NA	NA	NA	NA	NA	NA	C	T	T	T	T	C	T	T	T	C	T	T	T	T	T	T	T	C	T	T	T	T	T	T	T	T	T	T	T	T	T	C	T	T	T	T	T	T	C
IAAV1312	C/T	1A	27249667	+	NA	NA	NA	NA	NA	NA	C	C	C	C	T	T	T	T	C	C	C	C	C	C	C	C	T	T	T	T	C	T	T	T	C	T	T	C	C	C	T	C	C	T	C	C	C	C	C
AX-110911122	G/T	1A	27249816	+	NA	NA	NA	NA	NA	NA	T	G	G	G	G	T	G	G	G	T	G	G	G	G	G	G	G	T	G	G	G	G	G	G	G	G	G	G	G	G	G	G	G	G	G	G	T	G	G
AX-94994228	G/A	1A	27361089	+	NA	NA	NA	NA	NA	NA	A	G	G	G	G	A	G	G	G	A	G	G	G	G	G	G	G	A	G	G	G	G	G	G	G	G	A	G	G	G	G	G	G	G	G	G	G	G	G
Excalibur_c10689_254	G/A	1A	27363080	+	NA	NA	NA	NA	NA	NA	A	G	G	A	A	A	G	A	G	A	G	A	G	G	G	A	G	A	G	G	G	G	G	G	G	G	A	G	G	G	G	G	A	G	G	G	A	G	G
AX-89550716	C/T	1A	27753976	+	NA	NA	NA	NA	NA	NA	C	C	C	T	T	C	C	T	C	C	C	T	C	C	C	T	C	C	C	C	C	C	C	C	C	C	T	C	C	C	C	C	T	C	C	C	T	C	C
AX-94507814	G/A	1A	28361089	+	NA	NA	NA	NA	NA	NA	A	G	G	G	G	A	G	G	G	A	G	G	G	G	G	G	G	A	G	G	G	G	G	G	G	G	G	G	G	G	G	G	G	G	G	G	G	G	G
AX-89401734	T/C	1A	28611029	+	NA	NA	NA	NA	NA	NA	T	T	T	C	C	T	T	C	T	T	T	C	T	T	T	C	T	T	T	T	T	T	T	T	T	T	C	T	T	T	T	T	C	T	T	T	C	T	T
Kukri_c13136_1363	C/T	1A	28614073	+	NA	NA	NA	NA	NA	NA	C	C	C	T	T	C	C	T	C	C	C	T	C	C	C	T	C	C	C	C	C	C	C	C	C	C	T	C	C	C	C	C	T	C	C	C	T	C	C
Excalibur_c7026_2635	A/G	1A	28620507	+	NA	NA	NA	NA	NA	NA	A	A	A	G	G	A	A	G	A	A	A	G	A	A	A	G	A	A	A	A	A	A	A	A	A	A	G	A	A	A	A	A	G	A	A	A	G	A	A
RAC875_c14926_589	C/T	1A	28623730	+	NA	NA	NA	NA	NA	NA	T	C	C	C	C	T	C	C	C	T	C	C	C	C	C	C	C	T	C	C	C	C	C	C	C	C	C	C	C	C	C	C	C	C	C	C	C	C	T
AX-95233488	T/C	1A	28626963	+	NA	NA	NA	NA	NA	NA	C	T	T	C	C	C	T	C	T	C	T	C	T	T	T	C	T	C	T	T	T	T	T	T	T	T	C	T	T	T	T	T	C	T	T	T	C	T	C
Kukri_c22508_119	A/C	1A	28757922	+	NA	NA	NA	NA	NA	NA	C	A	A	C	C	C	A	C	A	C	A	C	A	A	A	C	A	C	A	A	A	A	A	A	A	A	C	A	A	A	A	A	C	A	A	A	C	A	A
Kukri_c12534_559	G/T	1A	29191246	+	NA	NA	NA	NA	NA	NA	G	G	G	T	G	G	T	T	G	T	G	T	G	G	G	T	G	G	G	G	G	G	G	G	G	G	T	G	G	G	G	G	T	G	G	G	G	G	T
AX-158544725	T/C	1A	29240987	+	NA	NA	NA	NA	NA	NA	T	T	T	C	T	T	C	C	T	C	T	C	T	T	T	C	T	T	T	T	T	T	T	T	T	T	C	T	T	T	T	T	C	T	T	T	T	T	C
Tdurum_contig8382_300	T/C	1A	29611944	+	NA	NA	NA	NA	NA	NA	T	T	T	C	T	T	C	C	T	C	T	C	T	T	T	C	T	T	T	T	T	T	T	T	T	T	C	T	T	T	T	T	C	T	T	T	T	T	C
AX-94804842	C/T	1A	29801475	+	NA	NA	NA	NA	NA	NA	C	C	C	C	T	T	T	T	C	C	T	C	C	T	C	C	T	T	T	T	C	T	T	T	C	T	T	C	C	T	T	T	C	T	C	C	C	T	C
AX-158560675	A/G	1A	29976013	+	NA	NA	NA	NA	NA	NA	A	A	A	G	A	A	G	G	A	A	A	G	A	A	A	G	A	A	A	A	A	A	A	A	A	A	A	A	A	A	A	A	G	A	A	A	A	A	G
AX-94881376	C/A	1A	30136011	+	NA	NA	NA	NA	NA	NA	C	C	A	C	C	C	C	C	A	A	C	A	A	A	C	C	C	A	A	A	C	A	C	A	C	A	A	C	C	C	C	C	C	C	C	C	C	C	A
Nsnp_BE586140A_Ta_2_1	C/T	1A	31780959	+	NA	NA	NA	NA	NA	NA	T	C	C	C	T	T	C	C	C	C	T	C	C	C	C	C	C	T	C	C	C	C	C	C	C	C	C	C	C	C	C	C	C	C	C	C	T	C	C
BS00000721_51	C/T	1A	31781430	+	NA	NA	NA	NA	NA	NA	C	C	C	T	C	T	C	T	C	T	C	C	C	T	C	C	T	C	C	C	C	C	C	C	T	C	T	T	C	C	C	C	C	T	C	T	C	C	C
BS00084022_51	C/T	1A	31781726	+	NA	NA	NA	NA	NA	NA	T	C	C	T	T	T	T	T	C	T	T	T	C	C	C	T	C	T	C	C	C	C	C	C	C	C	C	C	C	C	C	C	T	C	C	C	T	C	T
GENE-0002_856	C/T	1A	32087512	+	NA	NA	NA	NA	NA	NA	T	C	C	C	T	T	C	C	C	C	T	C	C	C	C	C	C	T	C	C	C	C	C	C	C	C	T	C	C	C	C	C	C	C	C	C	T	C	C
AX-94522489	T/C	1A	32302707	+	NA	NA	NA	NA	NA	NA	T	T	T	C	T	T	C	C	T	C	T	C	T	T	T	C	T	T	T	T	T	T	T	T	T	T	C	T	T	T	T	T	C	T	T	T	T	T	C
Ra_c29142_340	C/T	1A	32472617	+	NA	NA	NA	NA	NA	NA	C	C	C	C	C	C	C	C	C	C	C	C	C	C	C	C	C	C	C	C	C	C	C	C	C	C	C	C	C	T	C	T	C	C	C	C	C	T	C
Nsnp_Ex_c31983_40709607	T/C	1A	32892931	+	NA	NA	NA	NA	NA	NA	T	T	T	C	T	T	C	C	T	C	T	C	T	T	T	C	T	T	T	T	T	T	T	T	T	T	T	C	T	T	T	T	C	T	T	T	T	T	T
Kukri_c46010_146	T/C	1A	32893482	+	NA	NA	NA	NA	NA	NA	T	T	T	C	T	T	C	C	T	C	T	C	T	T	T	C	T	T	T	T	T	T	T	T	T	T	T	C	T	T	T	T	C	T	T	T	T	T	T
CAP11_c3218_126	C/T	1A	33365508	+	NA	NA	NA	NA	NA	NA	C	C	C	C	C	T	C	T	C	C	C	C	C	T	C	C	T	C	C	C	C	C	C	C	T	C	C	T	C	C	C	C	C	T	C	T	C	C	C
Tdurum_contig13946_241	C/T	1A	33372397	+	NA	NA	NA	NA	NA	NA	C	C	C	T	C	C	T	T	C	T	C	T	C	C	C	T	C	C	C	C	C	C	C	C	C	C	T	T	C	C	C	C	T	C	C	C	C	C	C
Tdurum_contig13946_329	C/T	1A	33372485	+	NA	NA	NA	NA	NA	NA	C	C	C	T	C	C	T	T	C	T	C	T	C	C	C	T	C	C	C	C	C	C	C	C	C	C	T	T	C	C	C	C	T	C	C	C	C	C	C
Tdurum_contig77289_179	A/G	1A	33373136	+	NA	NA	NA	NA	NA	NA	A	A	A	G	A	A	G	G	A	G	A	G	A	A	A	G	A	A	A	A	A	A	A	A	A	A	A	G	A	A	A	A	G	A	A	A	A	A	A
Kukri_c82555_88	G/T	1A	33375667	+	NA	NA	NA	NA	NA	NA	G	G	G	T	G	G	T	T	G	T	G	T	G	G	G	T	G	G	G	G	G	G	G	G	G	G	G	T	G	G	G	G	T	G	G	G	G	G	G
Ra_c24839_215	G/A	1A	34169753	+	NA	NA	NA	NA	NA	NA	G	G	G	G	G	G	G	G	G	G	G	G	G	G	G	G	G	G	G	G	G	G	G	G	G	G	G	G	G	A	G	A	G	G	G	G	G	A	G
Excalibur_c94756_540	C/T	1A	34169786	+	NA	NA	NA	NA	NA	NA	C	C	C	C	T	T	T	T	T	T	T	C	C	T	C	C	T	T	T	T	C	T	T	T	T	T	T	C	C	C	T	C	C	T	C	C	C	C	C
Nsnp_Ku_rep_c70742_70379526	G/A	1A	34170031	+	NA	NA	NA	NA	NA	NA	G	G	G	G	A	A	A	A	A	A	A	G	G	A	G	G	A	A	A	A	G	A	A	A	A	A	A	G	G	G	A	G	G	A	G	G	G	G	G
Nsnp_Ex_c28287_37424983	G/A	1A	34173545	+	NA	NA	NA	NA	NA	NA	G	G	G	G	G	G	G	G	G	G	A	G	G	A	G	G	G	G	G	G	G	G	G	G	G	G	G	G	G	G	G	G	G	G	G	G	G	G	G
AX-95157540	A/G	1A	35933324	+	NA	NA	NA	NA	NA	NA	A	A	A	A	A	G	A	G	A	A	A	A	A	G	A	A	G	A	A	A	A	A	A	A	G	A	A	G	A	A	A	A	A	G	A	G	A	A	A
RAC875_c8271_1469	A/G	1A	35933381	+	NA	NA	NA	NA	NA	NA	A	A	A	A	G	G	G	G	G	G	A	A	A	A	A	A	G	G	G	G	A	G	G	G	G	G	G	A	A	G	G	G	A	G	A	A	A	G	A
RAC875_c8271_1352	C/T	1A	35933498	+	NA	NA	NA	NA	NA	NA	C	C	C	C	T	T	T	T	T	T	C	C	C	C	C	C	T	T	T	T	C	T	T	T	T	T	T	C	C	T	T	T	C	T	C	C	C	T	C
RAC875_rep_c96733_369	C/T	1A	35935188	+	NA	NA	NA	NA	NA	NA	C	C	C	C	T	T	T	T	T	T	C	C	C	C	C	C	T	T	T	T	C	T	T	T	T	T	T	C	C	T	T	T	C	T	C	C	C	T	C
JD_c12243_360	T/C	1A	36267905	+	NA	NA	NA	NA	NA	NA	T	T	T	T	C	C	C	C	T	T	T	T	T	T	T	T	C	C	C	C	T	C	C	C	T	C	C	T	T	T	C	T	T	C	T	T	T	T	T
AX-94415898	A/G	1A	37501086	+	NA	NA	NA	NA	NA	NA	A	A	A	A	A	A	A	A	A	G	A	A	A	A	A	A	A	A	A	A	A	A	A	G	A	A	G	A	A	A	A	A	A	A	A	A	A	A	G
AX-158537531	G/A	1A	37507903	+	NA	NA	NA	NA	NA	NA	G	G	G	G	G	G	G	G	G	A	G	G	G	G	G	G	G	G	G	G	G	G	G	A	G	G	A	G	G	G	G	G	G	G	G	G	G	G	G
AX-109897617	T/C	1A	37508227	+	NA	NA	NA	NA	NA	NA	T	T	T	T	T	T	T	T	T	C	T	T	T	T	T	T	T	T	T	T	T	T	T	C	T	T	C	T	T	T	T	T	T	T	T	T	T	T	T
Nsnp_BE490041A_Ta_2_1	A/C	1A	38729484	+	NA	NA	NA	NA	NA	NA	C	A	A	C	A	C	C	C	A	A	C	C	A	A	C	C	C	C	A	C	C	C	A	A	C	A	A	C	A	A	A	A	C	A	A	A	C	C	A
RAC875_c89908_105	A/G	1A	38731816	+	NA	NA	NA	NA	NA	NA	G	A	A	G	A	G	G	G	A	A	G	G	A	A	G	G	G	G	A	G	G	G	A	A	G	A	A	G	A	A	A	A	G	A	A	A	G	G	A
RAC875_c826_2186	A/G	1A	39407483	+	NA	NA	NA	NA	NA	NA	A	A	A	A	A	A	A	A	A	G	A	A	A	A	A	A	A	A	A	A	A	A	A	G	A	A	G	A	A	A	A	A	A	A	A	A	A	A	G
TA003773-0807	G/T	1A	39407691	+	NA	NA	NA	NA	NA	NA	G	G	G	G	G	G	G	G	G	T	G	G	G	G	G	G	G	G	G	G	G	G	G	T	G	G	T	G	G	G	G	G	G	G	G	G	G	G	T
Nsnp_CAP12_c2438_1180601	C/T	1A	39649612	+	NA	NA	NA	NA	NA	NA	C	C	C	C	C	C	C	C	C	T	C	C	C	C	C	C	C	C	C	C	C	C	C	T	C	C	T	C	C	C	C	C	C	C	C	C	C	C	T
AX-158556673	G/A	1A	41357202	+	NA	NA	NA	NA	NA	NA	G	G	G	G	G	G	G	G	A	A	A	G	G	G	G	G	G	G	G	G	G	G	G	A	G	G	A	G	G	G	G	G	G	G	G	G	A	G	A
IAAV5652	G/A	1A	41709382	+	NA	NA	NA	NA	NA	NA	G	G	G	G	G	G	G	G	A	A	A	G	G	G	G	G	G	G	G	G	G	G	G	A	G	G	A	G	G	G	G	G	G	G	G	G	A	G	A
IAAV614	C/A	1A	41709827	+	NA	NA	NA	NA	NA	NA	C	C	C	C	C	A	C	A	C	C	C	C	C	C	C	C	A	C	C	C	C	C	C	C	A	C	C	A	C	C	C	C	C	A	C	A	C	C	C
Tdurum_contig37488_126	T/C	1A	41713957	+	NA	NA	NA	NA	NA	NA	T	T	T	T	C	C	C	C	T	T	T	T	T	T	T	T	C	C	C	C	T	C	C	C	T	C	C	T	T	T	C	T	T	C	T	T	T	T	T
AX-94488826	T/C	1A	41830115	+	NA	NA	NA	NA	NA	NA	T	C	C	T	C	T	T	T	T	C	T	T	C	C	T	T	T	T	C	T	T	T	C	C	T	C	C	T	C	C	C	C	T	C	C	C	T	T	C
AX-158536830	A/G	1A	42111924	+	NA	NA	NA	NA	NA	NA	A	G	G	A	G	A	A	A	A	G	A	A	G	G	A	A	A	A	G	A	A	A	G	G	A	G	G	A	G	G	G	G	A	G	G	G	A	A	G
BobNhite_c816_289	G/A	1A	42549733	+	NA	NA	NA	NA	NA	NA	G	G	G	G	G	A	G	A	G	G	G	G	G	G	G	G	A	G	G	G	G	G	G	G	A	G	G	A	G	G	G	G	G	A	G	A	G	G	G
AX-94567354	A/G	1A	44364917	+	NA	NA	NA	NA	NA	NA	A	A	A	A	A	G	A	G	A	A	A	A	A	A	A	A	G	A	A	A	A	A	A	A	G	A	A	G	A	A	A	A	A	G	A	G	A	A	A
AX-94522764	A/G	1A	45581400	+	NA	NA	NA	NA	NA	NA	A	G	G	A	A	A	A	A	A	A	A	A	G	G	A	A	A	A	G	A	A	A	G	A	A	G	G	A	G	G	G	G	A	G	G	G	A	G	A
Tdurum_contig9199_714	G/A	1A	45796960	+	NA	NA	NA	NA	NA	NA	G	A	A	G	G	G	G	G	G	G	G	G	A	A	G	G	G	G	A	G	G	G	A	G	G	A	A	G	A	A	A	A	G	A	A	A	G	A	G
RFL_Contig3232_1224	C/T	1A	45797147	+	NA	NA	NA	NA	NA	NA	C	T	T	C	C	C	C	C	C	C	C	C	T	T	C	C	C	C	T	C	C	C	T	C	C	T	C	C	T	T	T	T	C	T	T	T	C	T	C
BS00067339_51	C/T	1A	46236183	+	NA	NA	NA	NA	NA	NA	C	T	T	C	C	C	C	C	C	C	C	C	T	T	C	C	C	C	T	C	C	C	T	C	C	T	C	C	T	T	T	T	C	T	T	T	C	T	C
Ra_c27593_460	A/C	1A	46238712	+	NA	NA	NA	NA	NA	NA	A	C	C	A	A	A	A	A	A	A	A	A	C	C	A	A	A	A	C	A	A	A	C	A	A	C	C	A	C	C	C	C	A	C	C	C	A	C	C
Excalibur_c12215_352	G/A	1A	46239692	+	NA	NA	NA	NA	NA	NA	G	A	A	G	G	G	G	G	G	G	G	G	A	A	G	G	G	G	A	G	G	G	A	G	G	A	G	G	A	A	A	A	G	A	A	A	G	A	A
Tdurum_contig5008_635	A/G	1A	47791193	+	NA	NA	NA	NA	NA	NA	A	G	G	A	A	A	A	A	A	A	A	A	G	G	A	A	A	A	G	A	A	A	G	A	A	G	A	A	G	G	G	G	A	G	G	G	A	G	G
Tdurum_contig5008_556	T/C	1A	47791272	+	NA	NA	NA	NA	NA	NA	T	C	C	T	T	T	T	T	T	T	T	T	C	C	T	T	T	T	C	T	T	T	C	T	T	C	T	T	C	C	C	C	T	C	C	C	T	C	C
Kukri_c5113_1082	C/T	1A	47805190	+	NA	NA	NA	NA	NA	NA	C	C	C	C	C	T	C	T	C	C	C	C	C	C	C	C	T	C	C	C	C	C	C	C	T	C	C	T	C	C	C	C	C	T	C	T	C	C	C
Kukri_c24648_262	T/C	1A	47805512	+	NA	NA	NA	NA	NA	NA	T	T	T	T	T	C	T	C	T	T	T	T	T	T	T	T	C	T	T	T	T	T	T	T	C	T	T	C	T	T	T	T	T	C	T	C	T	T	T
Kukri_rep_c107771_588	G/T	1A	48725998	+	NA	NA	NA	NA	NA	NA	G	T	T	G	G	G	G	G	G	G	G	G	T	T	G	G	G	G	T	G	G	G	T	G	G	T	G	G	T	T	T	T	G	T	T	T	G	T	G
AX-95079481	A/G	1A	48773418	+	NA	NA	NA	NA	NA	NA	A	G	G	A	A	A	A	A	A	A	A	A	G	G	A	A	A	A	G	A	A	A	G	A	A	G	G	A	G	G	G	G	A	G	G	G	A	G	G
AX-158569384	C/T	1A	48831197	+	NA	NA	NA	NA	NA	NA	C	T	T	C	C	C	C	C	C	C	C	C	T	T	C	C	C	C	T	C	C	C	T	C	C	T	C	C	T	T	T	T	C	T	T	T	C	T	C
AX-95087496	G/T	1A	49099181	+	NA	NA	NA	NA	NA	NA	G	T	T	G	G	G	G	G	G	G	G	G	T	T	G	G	G	G	G	G	G	G	G	G	G	G	G	G	T	T	G	T	G	G	T	T	G	T	G
IACX5982	A/C	1A	49153571	+	NA	NA	NA	NA	NA	NA	A	C	C	A	A	A	A	A	A	A	A	A	C	C	A	A	A	A	C	A	A	A	C	A	A	C	A	A	C	C	C	C	A	C	C	C	A	C	C
BobNhite_c4646_119	T/C	1A	49153607	+	NA	NA	NA	NA	NA	NA	T	C	C	T	T	T	T	T	T	T	T	T	C	C	T	T	T	T	C	T	T	T	C	T	T	C	T	T	C	C	C	C	T	C	C	C	T	C	C
Excalibur_c77035_156	T/C	1A	49252836	+	NA	NA	NA	NA	NA	NA	T	C	C	T	C	T	T	T	C	C	T	T	C	C	T	T	T	T	C	T	T	T	C	C	T	C	T	T	C	C	C	C	T	C	C	C	T	C	C
RAC875_c5544_4156	A/G	1A	49287756	+	NA	NA	NA	NA	NA	NA	A	G	G	A	A	A	A	A	A	A	A	A	G	G	A	A	A	A	G	A	A	A	G	A	A	G	A	A	G	G	G	G	A	G	G	G	A	G	A
AX-94916468	G/T	1A	50929886	+	NA	NA	NA	NA	NA	NA	G	G	G	G	G	G	G	G	G	G	G	G	G	G	G	G	G	G	G	G	G	G	G	G	G	G	T	G	G	G	G	G	G	G	G	G	G	G	T
AX-94758384	T/C	1A	54075049	+	NA	NA	NA	NA	NA	NA	T	T	T	T	C	C	C	C	T	T	T	T	T	T	T	T	C	C	C	C	T	C	C	C	T	C	C	T	T	T	C	T	T	C	T	T	T	T	T
AX-95240977	C/G	1A	58704335	+	NA	NA	NA	NA	NA	NA	C	C	C	C	G	G	G	G	C	C	G	C	C	C	C	C	G	G	G	G	C	G	G	G	C	G	G	C	C	C	G	C	C	G	C	C	C	C	C
RAC875_c11899_366	T/C	1A	58704752	+	NA	NA	NA	NA	NA	NA	T	T	T	T	T	T	C	T	C	C	T	T	T	T	T	T	C	C	T	C	T	C	T	C	C	T	C	T	T	T	T	T	T	T	T	T	T	T	C
IAAV6464	A/G	1A	58902744	+	NA	NA	NA	NA	NA	NA	A	A	A	A	G	G	G	G	A	A	G	A	A	A	A	A	G	G	G	G	A	G	G	G	A	G	G	A	A	A	G	A	A	G	A	A	A	A	A
AX-94678574	C/T	1A	61382007	+	NA	NA	NA	NA	NA	NA	T	C	C	C	T	T	C	T	C	C	C	C	C	C	C	C	C	C	C	C	C	C	C	C	C	C	C	C	C	T	C	C	C	C	C	C	T	C	T
Nsnp_Ex_c2181_4089639	T/C	1A	64597222	+	NA	NA	NA	NA	NA	NA	T	T	T	T	C	C	C	C	T	T	T	T	T	T	T	T	C	C	C	C	T	C	C	C	T	C	C	T	T	T	C	T	T	C	T	T	T	T	T
AX-94621346	T/C	1A	74439187	+	NA	NA	NA	NA	NA	NA	T	T	T	T	C	C	C	C	T	T	T	T	T	T	T	T	C	C	C	C	T	C	C	C	T	C	C	T	T	T	C	T	T	C	T	T	T	T	T
Ku_c11706_149	G/A	1A	76031531	+	NA	NA	NA	NA	NA	NA	G	G	G	G	A	A	A	A	G	G	A	G	G	G	G	G	A	A	A	A	G	A	A	A	G	A	A	G	G	G	A	G	G	A	G	G	G	G	G
Ku_c13532_1753	A/C	1A	76495642	+	NA	NA	NA	NA	NA	NA	A	A	A	A	C	C	C	C	A	A	C	A	A	A	A	A	C	C	C	C	A	C	C	C	A	C	C	A	A	A	C	A	A	C	A	A	A	A	A
AX-95186684	C/A	1A	77794622	+	NA	NA	NA	NA	NA	NA	A	C	A	C	A	C	C	A	C	C	A	A	C	C	C	C	A	C	C	C	C	C	C	C	C	C	C	A	C	A	A	C	A	C	C	C	C	C	A
BS00035690_51	G/A	1A	86239812	+	NA	NA	NA	NA	NA	NA	G	G	G	G	A	A	A	A	G	G	G	G	G	G	G	G	A	A	A	A	G	A	A	A	G	A	A	G	G	G	A	G	G	A	G	G	G	G	G
AX-109918551	G/A	1A	86564662	+	NA	NA	NA	NA	NA	NA	G	G	G	G	G	G	A	G	A	A	G	G	G	G	G	G	G	G	G	G	G	G	G	A	G	G	G	G	G	G	G	G	G	G	G	G	G	G	G
AX-95229220	T/C	1A	89443201	+	NA	NA	NA	NA	NA	NA	T	T	T	T	T	T	T	T	T	T	T	T	T	T	T	T	T	T	T	T	T	T	T	T	T	T	T	T	T	T	T	C	T	T	T	T	T	T	T
Nsnp_Ku_rep_c71900_71624324	A/G	1A	90762664	+	NA	NA	NA	NA	NA	NA	G	G	A	G	A	A	A	A	A	A	A	G	A	G	G	G	A	A	A	A	G	A	A	A	A	A	A	G	G	G	A	G	G	A	G	G	G	G	G
AX-94558989	T/C	1A	91113867	+	NA	NA	NA	NA	NA	NA	T	C	C	T	T	T	T	T	T	T	T	C	T	C	T	T	T	T	C	C	T	T	C	T	T	C	C	C	C	T	C	T	T	T	C	C	C	T	T
IACX6344	T/C	1A	92567952	+	NA	NA	NA	NA	NA	NA	T	T	T	T	T	T	C	C	C	C	T	T	T	T	T	T	C	C	T	C	T	C	T	C	C	T	C	T	T	T	T	T	T	T	T	T	T	T	T
AX-109853902	G/T	1A	92568142	+	NA	NA	NA	NA	NA	NA	G	G	G	G	G	G	T	G	T	T	G	G	G	G	G	G	G	G	G	G	G	G	G	T	G	G	G	G	G	G	G	G	G	G	G	G	G	G	G
BS00066852_51	T/C	1A	94120856	+	NA	NA	NA	NA	NA	NA	T	T	T	T	T	T	C	C	C	C	T	T	T	T	T	T	C	C	T	C	T	C	T	C	C	T	C	T	T	T	T	T	T	T	T	T	T	T	T
BS00065001_51	A/C	1A	96428536	+	NA	NA	NA	NA	NA	NA	A	A	A	C	C	C	A	A	A	A	C	C	C	C	A	A	A	A	A	A	A	A	A	A	A	A	A	A	A	C	C	A	C	A	A	A	C	C	C
RAC875_c47137_112	A/G	1A	97941396	+	NA	NA	NA	NA	NA	NA	A	A	A	A	G	G	G	G	A	A	G	A	A	A	A	A	G	G	G	G	A	G	G	G	A	G	G	A	A	A	G	A	A	G	A	A	A	A	A
TA001371-0399	A/G	1A	99015847	+	NA	NA	NA	NA	NA	NA	A	G	A	G	G	G	G	G	A	A	G	G	G	G	G	G	G	A	A	A	A	A	A	A	A	A	A	A	G	G	A	G	G	G	A	A	A	A	G
AX-89711915	T/C	1A	99698823	+	NA	NA	NA	NA	NA	NA	C	T	T	T	T	C	T	C	T	T	C	T	C	T	T	T	C	T	T	T	T	T	T	T	T	C	T	T	T	T	T	T	T	T	T	T	C	C	T
AX-158585473	G/T	1A	99734586	+	NA	NA	NA	NA	NA	NA	G	T	G	G	G	G	T	G	T	T	G	G	G	G	T	G	G	G	G	T	T	G	G	G	G	G	G	G	T	T	G	T	T	T	G	G	G	G	G
AX-158558947	G/A	1A	99750159	+	NA	NA	NA	NA	NA	NA	G	A	A	A	G	G	A	A	A	A	G	G	A	G	A	G	A	G	G	A	A	G	G	G	G	G	G	G	A	A	G	A	A	A	G	G	A	G	G
AX-94729463	A/G	1A	102372188	+	NA	NA	NA	NA	NA	NA	A	A	A	A	G	G	G	G	A	A	A	A	A	A	A	A	G	G	G	G	A	G	G	G	A	G	G	A	A	A	G	A	A	G	A	A	A	A	A
BS00064029_51	A/C	1A	107777259	+	NA	NA	NA	NA	NA	NA	A	A	A	A	C	C	C	C	A	A	A	A	A	A	A	A	C	C	C	C	A	C	C	C	A	C	C	A	A	A	C	A	A	C	A	A	A	A	A
RAC875_c90431_275	A/C	1A	108775346	+	NA	NA	NA	NA	NA	NA	A	A	A	A	C	C	C	C	A	A	C	A	A	A	A	A	C	C	C	C	A	C	C	C	A	C	C	A	A	A	C	A	A	C	A	A	A	A	A
GENE-0032_895	G/A	1A	111131527	+	NA	NA	NA	NA	NA	NA	G	G	G	G	A	A	A	A	G	G	G	G	G	G	G	G	A	A	A	A	G	A	A	A	G	A	A	G	G	G	A	G	G	A	G	G	G	G	G
Nsnp_Ra_c20126_29372577	T/C	1A	114062331	+	NA	NA	NA	NA	NA	NA	T	T	T	T	T	T	C	T	T	C	T	T	T	T	T	T	T	T	T	T	T	T	T	C	T	T	T	T	T	T	T	T	T	T	T	T	T	T	T
AX-94782852	C/G	1A	119664544	+	NA	NA	NA	NA	NA	NA	C	C	C	C	C	C	C	C	C	C	G	C	C	C	C	C	C	C	C	C	C	C	C	C	C	C	C	C	C	C	C	G	C	C	C	C	G	C	C
Excalibur_c63243_434	A/G	1A	140370649	+	NA	NA	NA	NA	NA	NA	A	A	A	A	A	A	A	A	A	G	A	G	N	G	G	G	A	A	A	A	G	A	A	G	G	A	A	A	A	A	A	G	A	A	A	A	G	A	G
Tdurum_contig13095_97	T/G	1A	149352675	+	NA	NA	NA	NA	NA	NA	T	T	T	T	G	G	G	G	T	T	T	T	T	T	T	T	G	G	G	G	T	G	G	G	T	G	G	T	T	T	G	T	T	G	T	T	T	T	T
RAC875_c21367_209	G/A	1A	154575992	+	NA	NA	NA	NA	NA	NA	G	G	G	G	A	A	A	A	G	G	G	G	G	G	G	G	A	A	A	A	G	A	A	A	G	A	A	G	G	G	A	G	G	A	G	G	G	G	G
BobNhite_c13654_447	G/A	1A	163393224	+	NA	NA	NA	NA	NA	NA	G	G	G	G	A	A	A	A	G	G	G	G	G	G	G	G	A	A	A	A	G	A	A	A	G	A	A	G	G	G	A	G	G	A	G	G	G	G	G
Nsnp_Ex_rep_c70593_69508988	C/T	1A	185144799	+	NA	NA	NA	NA	NA	NA	C	C	C	C	T	T	T	T	C	C	C	C	C	C	C	C	T	T	T	T	C	T	T	T	C	T	T	C	C	C	T	C	C	T	C	C	C	C	C
Nsnp_Ex_c10595_17291999	A/G	1A	203324288	+	NA	NA	NA	NA	NA	NA	A	A	A	A	A	A	G	A	A	G	A	A	A	A	A	A	A	A	A	A	A	A	A	G	A	A	A	A	A	A	A	A	A	A	A	A	A	A	A
Ra_c69908_1877	C/T	1A	213907778	+	NA	NA	NA	NA	NA	NA	C	C	C	C	C	C	T	C	T	T	C	C	C	C	C	C	C	C	C	C	C	C	C	T	C	C	C	C	C	C	C	C	C	C	C	C	C	C	C
BS00065700_51	C/T	1A	219365275	+	NA	NA	NA	NA	NA	NA	C	C	T	C	C	C	T	T	T	T	C	C	C	C	T	T	T	T	C	T	T	T	T	T	C	C	C	C	C	C	C	C	C	T	C	C	C	C	T
RAC875_c18282_1390	T/C	1A	279838489	+	NA	NA	NA	NA	NA	NA	T	T	T	T	T	T	T	T	T	T	C	T	T	C	T	T	T	C	C	C	T	C	T	C	T	C	C	T	T	C	T	C	T	T	T	T	T	T	T
Tdurum_contig19102_84	C/T	1A	279839080	+	NA	NA	NA	NA	NA	NA	C	C	C	C	C	C	C	C	C	C	T	C	C	T	C	C	C	T	T	T	C	T	C	T	C	T	T	C	C	C	C	T	C	C	C	C	C	C	C
BS00086680_51	G/A	1A	281657049	+	NA	NA	NA	NA	NA	NA	G	G	G	G	G	G	G	A	A	A	G	G	G	G	G	G	A	A	G	A	G	A	G	A	A	G	A	G	G	G	G	G	G	G	G	G	G	G	G
BS00065930_51	C/T	1A	289328449	+	NA	NA	NA	NA	NA	NA	C	C	C	C	C	C	C	C	C	T	T	C	C	C	C	T	C	C	C	T	C	T	C	T	C	T	C	T	C	C	T	C	C	C	C	C	C	T	T
AX-94681694	G/A	1A	291244661	+	NA	NA	NA	NA	NA	NA	G	G	G	G	G	G	G	G	G	G	A	G	G	G	G	G	G	G	G	G	G	G	G	G	G	G	G	G	G	G	G	G	G	G	G	G	G	G	G
Excalibur_c10319_229	T/C	1A	297746786	+	NA	NA	NA	NA	NA	NA	T	T	T	T	T	T	T	T	T	T	C	T	T	C	T	T	T	C	C	C	T	C	T	C	C	C	C	T	T	C	T	C	T	T	T	T	T	T	T
BobNhite_c4236_410	T/C	1A	297872303	+	NA	NA	NA	NA	NA	NA	T	T	T	T	T	T	T	T	T	T	C	T	T	C	T	T	T	C	C	C	T	C	T	C	C	C	C	T	T	C	T	C	T	T	T	T	T	T	T
TA001042-0912	G/T	1A	301197458	+	NA	NA	NA	NA	NA	NA	G	G	G	G	G	G	G	G	T	T	G	G	G	G	G	G	G	G	G	G	G	G	G	T	G	G	G	G	G	G	G	G	G	G	G	G	G	G	G
Kukri_c27717_316	A/G	1A	301630950	+	NA	NA	NA	NA	NA	NA	A	A	A	A	A	A	A	A	G	G	A	A	A	A	A	A	A	A	A	A	A	A	A	G	A	A	A	A	A	A	A	A	A	A	A	A	A	A	A
IAAV4916	C/T	1A	301776467	+	NA	NA	NA	NA	NA	NA	C	C	C	C	C	C	C	C	T	T	C	C	C	C	C	C	C	C	C	C	C	C	C	T	C	C	C	C	C	C	C	C	C	C	C	C	C	C	C
BS00031200_51	C/T	1A	301782310	+	NA	NA	NA	NA	NA	NA	C	C	C	C	C	C	C	C	T	T	C	C	C	C	C	C	C	C	C	C	C	C	C	T	C	C	C	C	C	C	C	C	C	C	C	C	C	C	C
Ra_c2322_174	A/G	1A	301857737	+	NA	NA	NA	NA	NA	NA	A	A	A	A	A	A	A	A	G	G	A	A	A	A	A	A	A	A	A	A	A	A	A	G	A	A	A	A	A	A	A	A	A	A	A	A	A	A	A
IACX10924	C/T	1A	302628854	+	NA	NA	NA	NA	NA	NA	C	C	C	C	C	C	C	C	T	T	C	C	C	C	C	C	C	C	C	C	C	C	C	T	C	C	C	C	C	C	C	C	C	C	C	C	C	C	C
AX-94895904	C/T	1A	303853916	+	NA	NA	NA	NA	NA	NA	C	C	C	C	C	C	C	C	T	T	C	C	C	C	C	C	C	C	C	C	C	C	C	T	C	C	C	C	C	C	C	C	C	C	C	C	C	C	C
Nsnp_Ku_c30921_40705731	T/C	1A	303854045	+	NA	NA	NA	NA	NA	NA	T	T	T	T	T	T	T	T	C	C	T	T	T	T	T	T	T	T	T	T	T	T	T	C	T	T	T	T	T	T	T	T	T	T	T	T	T	T	T
AX-110545841	T/C	1A	303859437	+	NA	NA	NA	NA	NA	NA	T	T	T	T	T	T	T	T	C	C	T	T	T	T	T	T	T	T	T	T	T	T	T	C	T	T	T	T	T	T	T	T	T	T	T	T	T	T	T
AX-110417344	A/G	1A	304035353	+	NA	NA	NA	NA	NA	NA	A	A	A	A	A	A	A	A	G	G	A	A	A	A	A	A	A	A	A	A	A	A	A	G	A	A	A	A	A	A	A	A	A	A	A	A	A	A	A
IAAV3552	G/A	1A	304037296	+	NA	NA	NA	NA	NA	NA	G	G	G	G	G	G	G	G	A	A	G	G	G	G	G	G	G	G	G	G	G	G	G	A	G	G	G	G	G	G	G	G	G	G	G	G	G	G	G
Nsnp_Ra_c41581_48764320	A/G	1A	304997873	+	NA	NA	NA	NA	NA	NA	A	A	A	A	A	A	A	A	G	G	A	A	A	A	A	A	A	A	A	A	A	A	A	G	A	A	A	A	A	A	A	A	A	A	A	A	A	A	A
CAP7_c3885_73	C/T	1A	305327692	+	NA	NA	NA	NA	NA	NA	C	C	C	C	C	C	C	C	T	T	C	C	C	C	C	C	C	C	C	C	C	C	C	T	C	C	C	C	C	C	C	C	C	C	C	C	C	C	C
BS00064548_51	T/C	1A	307482582	+	NA	NA	NA	NA	NA	NA	C	T	T	C	T	T	T	T	T	T	T	C	T	T	T	T	T	T	T	T	T	T	T	T	T	T	T	T	C	C	C	T	T	T	T	T	T	T	T
RFL_Contig5450_993	T/C	1A	307706498	+	NA	NA	NA	NA	NA	NA	T	T	T	T	T	T	T	T	C	C	T	T	T	T	T	T	T	T	T	T	T	T	T	C	T	T	T	T	T	T	T	T	T	T	T	T	T	T	T
Nsnp_Ku_rep_c71909_71634013	T/C	1A	308813509	+	NA	NA	NA	NA	NA	NA	T	T	T	T	T	T	T	T	C	C	T	T	T	T	T	T	T	T	T	T	T	T	T	C	T	T	T	T	T	T	T	T	T	T	T	T	T	T	T
AX-158537370	G/A	1A	314623004	+	NA	NA	NA	NA	NA	NA	G	G	G	G	G	G	G	A	A	A	G	G	G	G	G	G	A	A	G	A	G	A	G	A	A	G	A	G	G	G	G	G	G	G	G	G	G	G	G
Nsnp_Ex_c5634_9906981	G/A	1A	320223678	+	NA	NA	NA	NA	NA	NA	G	G	G	G	G	G	G	A	A	G	G	G	G	G	G	G	A	A	G	A	G	A	G	G	A	G	A	G	G	G	G	G	G	G	G	G	G	G	G
AX-94907052	G/C	1A	320224045	+	NA	NA	NA	NA	NA	NA	G	G	G	G	G	G	G	C	C	G	G	G	G	G	G	G	C	C	G	C	G	C	G	G	C	G	C	G	G	G	G	G	G	G	G	G	G	G	G
AX-94397743	C/T	1A	320336750	+	NA	NA	NA	NA	NA	NA	C	C	C	C	C	C	C	T	C	C	C	C	C	C	C	C	T	T	C	T	C	T	C	C	T	C	T	C	C	C	C	C	C	C	C	C	C	C	C
Nsnp_Ex_rep_c105541_89932598	G/A	1A	325047102	+	NA	NA	NA	NA	NA	NA	G	G	G	G	G	G	G	A	G	G	G	G	G	G	G	G	A	A	G	A	G	A	G	G	A	G	A	G	G	G	G	G	G	G	G	G	G	G	G
IAAV7131	G/A	1A	333615989	+	NA	NA	NA	NA	NA	NA	G	G	G	G	G	G	G	A	G	G	G	G	G	G	G	G	A	A	G	A	G	A	G	G	A	G	A	G	G	G	G	G	G	G	G	G	G	G	G
BS00062715_51	T/C	1A	333776296	+	NA	NA	NA	NA	NA	NA	T	T	T	T	T	T	T	C	T	T	T	T	T	T	T	T	C	C	T	C	T	C	T	T	C	T	C	T	T	T	T	T	T	T	T	T	T	T	T
Nsnp_Ex_c1427_2736441	G/A	1A	337008092	+	NA	NA	NA	NA	NA	NA	G	G	G	G	G	G	G	G	A	A	G	G	G	G	G	G	G	G	G	G	G	G	G	A	G	G	G	G	G	G	G	G	G	G	G	G	G	G	G
Ra_c272_1632	A/G	1A	337009619	+	NA	NA	NA	NA	NA	NA	A	A	A	A	A	A	A	G	A	A	A	A	A	A	A	A	G	G	A	G	A	G	A	A	G	A	G	A	A	A	A	A	A	A	A	A	A	A	A
Nsnp_Ku_c17726_26872129	T/G	1A	337656645	+	NA	NA	NA	NA	NA	NA	T	T	T	T	T	T	T	G	T	T	T	T	T	T	T	T	G	G	T	G	T	G	T	T	G	T	G	T	T	T	T	T	T	T	T	T	T	T	T
Nsnp_Ex_c44049_50205457	T/C	1A	337677681	+	NA	NA	NA	NA	NA	NA	T	T	T	T	T	T	T	C	T	T	T	T	T	T	T	T	C	C	T	C	T	C	T	T	C	T	C	T	T	T	T	T	T	T	T	T	T	T	T
Nsnp_Ex_c44049_50205904	C/T	1A	337678214	+	NA	NA	NA	NA	NA	NA	C	C	C	C	C	C	C	T	C	C	C	C	C	C	C	C	T	T	C	T	C	T	C	C	T	C	T	C	C	C	C	C	C	C	C	C	C	C	C
Nsnp_Ex_c8364_14095508	T/C	1A	338842962	+	NA	NA	NA	NA	NA	NA	T	T	T	T	T	T	T	C	T	T	T	T	T	T	T	T	C	C	T	C	T	C	T	T	C	T	C	T	T	T	T	T	T	T	T	T	T	T	T
Nsnp_Ex_c14866_22995097	A/G	1A	343409164	+	NA	NA	NA	NA	NA	NA	A	A	A	A	A	A	A	G	A	A	A	A	A	A	A	A	G	G	A	G	A	G	A	A	G	A	G	A	A	A	A	A	A	A	A	A	A	A	A
Excalibur_c24041_794	G/A	1A	343682112	+	NA	NA	NA	NA	NA	NA	G	G	G	G	G	G	G	A	G	G	G	G	G	G	G	G	A	A	G	A	G	A	G	G	A	G	A	G	G	G	G	G	G	G	G	G	G	G	G
AX-158560544	A/G	1A	344119378	+	NA	NA	NA	NA	NA	NA	A	A	A	A	A	A	A	G	A	A	A	A	A	A	A	A	G	G	A	G	A	G	A	A	G	A	G	A	A	A	A	A	A	A	A	A	A	A	A
RAC875_c18539_1159	C/T	1A	344294417	+	NA	NA	NA	NA	NA	NA	C	C	C	C	C	C	C	T	C	C	C	C	C	C	C	C	T	T	C	T	C	T	C	C	T	C	T	C	C	C	C	C	C	C	C	C	C	C	C
IAAV5730	G/A	1A	344480854	+	NA	NA	NA	NA	NA	NA	G	G	G	G	G	G	G	A	G	G	G	G	G	G	G	G	A	A	G	A	G	A	G	G	A	G	A	G	G	G	G	G	G	G	G	G	G	G	G
IAAV8147	C/T	1A	345114285	+	NA	NA	NA	NA	NA	NA	C	C	C	C	C	C	C	T	C	C	C	C	C	C	C	C	T	T	C	T	C	T	C	C	T	C	T	C	C	C	C	C	C	C	C	C	C	C	C
Nsnp_Ex_c33831_42253707	C/T	1A	345308740	+	NA	NA	NA	NA	NA	NA	C	C	C	C	C	C	C	T	C	C	C	C	C	C	C	C	T	T	C	T	C	T	C	C	T	C	T	C	C	C	C	C	C	C	C	C	C	C	C
GENE-1214_288	C/T	1A	347919045	+	NA	NA	NA	NA	NA	NA	C	C	C	C	C	C	C	T	C	C	C	C	C	C	C	C	T	T	C	T	C	T	C	C	T	C	T	C	C	C	C	C	C	C	C	C	C	C	C
Nsnp_Ex_c43454_49770425	C/T	1A	349998332	+	NA	NA	NA	NA	NA	NA	C	C	C	C	C	C	C	T	C	C	C	C	C	C	C	C	T	T	C	T	C	T	C	C	T	C	T	C	C	C	C	C	C	C	C	C	C	C	C
Nsnp_Ex_c13564_21327699	A/G	1A	350753804	+	NA	NA	NA	NA	NA	NA	A	A	A	A	A	A	A	G	A	A	A	A	A	A	A	A	G	G	A	G	A	G	A	A	G	A	G	A	A	A	A	A	A	A	A	A	A	A	A
Tdurum_contig41931_480	A/C	1A	351882499	+	NA	NA	NA	NA	NA	NA	A	A	A	A	A	A	A	C	A	A	A	A	A	A	A	A	C	C	A	C	A	C	A	A	C	A	C	A	A	A	A	A	A	A	A	A	A	A	A
Ex_c12763_662	C/T	1A	352013361	+	NA	NA	NA	NA	NA	NA	C	C	C	C	C	C	C	T	C	C	C	C	C	C	C	C	T	T	C	T	C	T	C	C	T	C	T	C	C	C	C	C	C	C	C	C	C	C	C
Nsnp_Ex_c1374_2630879	A/G	1A	352137608	+	NA	NA	NA	NA	NA	NA	A	A	A	A	A	A	A	G	A	A	A	A	A	A	A	A	G	G	A	G	A	G	A	A	G	A	G	A	A	A	A	A	A	A	A	A	A	A	A
Nsnp_Ex_c8885_14842394	T/C	1A	352173552	+	NA	NA	NA	NA	NA	NA	T	T	T	T	T	T	T	C	T	T	T	T	T	T	T	T	C	C	T	C	T	C	T	T	C	T	C	T	T	T	T	T	T	T	T	T	T	T	T
Nsnp_Ex_c21592_30743513	G/A	1A	353255812	+	NA	NA	NA	NA	NA	NA	G	G	G	G	G	G	G	A	G	G	G	G	G	G	G	G	A	A	G	A	G	A	G	G	A	G	A	G	G	G	G	G	G	G	G	G	G	G	G
Nsnp_Ex_c3572_6531810	G/T	1A	353628469	+	NA	NA	NA	NA	NA	NA	G	G	G	G	G	G	G	T	G	G	G	G	G	G	G	G	T	T	G	T	G	T	G	G	T	G	T	G	G	G	G	G	G	G	G	G	G	G	G
RFL_Contig5001_1099	C/T	1A	353916314	+	NA	NA	NA	NA	NA	NA	C	C	C	C	C	C	C	T	C	C	C	C	C	C	C	C	T	T	C	T	C	T	C	C	T	C	T	C	C	C	C	C	C	C	C	C	C	C	C
RAC875_c33300_141	G/A	1A	354303756	+	NA	NA	NA	NA	NA	NA	G	G	G	G	G	G	G	A	G	G	G	G	G	G	G	G	A	A	G	A	G	A	G	G	A	G	A	G	G	G	G	G	G	G	G	G	G	G	G
CAP12_c6266_339	G/T	1A	354823448	+	NA	NA	NA	NA	NA	NA	G	G	G	G	G	G	G	T	G	G	G	G	G	G	G	G	T	T	G	T	G	T	G	G	T	G	T	G	G	G	G	G	G	G	G	G	G	G	G
CAP12_c6266_298	A/G	1A	354823536	+	NA	NA	NA	NA	NA	NA	A	A	A	A	A	A	A	G	A	A	A	A	A	A	A	A	G	G	A	G	A	G	A	A	G	A	G	A	A	A	A	A	A	A	A	A	A	A	A
Nsnp_JD_c40990_29127031	G/A	1A	354934963	+	NA	NA	NA	NA	NA	NA	G	G	G	G	G	G	G	A	G	G	G	G	G	G	G	G	A	A	G	A	G	A	G	G	A	G	A	G	G	G	G	G	G	G	G	G	G	G	G
AX-89648769	T/C	1A	354937844	+	NA	NA	NA	NA	NA	NA	T	T	T	T	T	T	T	T	C	C	T	T	T	T	T	T	T	T	T	T	T	T	T	C	T	T	T	T	T	T	T	T	T	T	T	T	T	T	T
BobNhite_c46349_402	C/T	1A	354938444	+	NA	NA	NA	NA	NA	NA	C	C	C	C	C	C	C	C	T	T	C	C	C	C	C	C	C	C	C	C	C	C	C	T	C	C	C	C	C	C	C	C	C	C	C	C	C	C	C
Excalibur_c17872_137	T/G	1A	355335975	+	NA	NA	NA	NA	NA	NA	T	T	T	T	T	T	T	G	T	T	T	T	T	T	T	T	G	T	T	T	T	T	T	T	T	T	T	T	T	T	T	T	T	T	T	T	T	T	T
AX-108791745	G/A	1A	355716708	+	NA	NA	NA	NA	NA	NA	G	G	G	G	G	G	G	A	G	G	G	G	G	G	G	G	A	G	G	G	G	G	G	G	G	G	G	G	G	G	G	G	G	G	G	G	G	G	G
CAP8_c2843_226	G/A	1A	356473929	+	NA	NA	NA	NA	NA	NA	G	G	G	G	G	G	G	A	G	G	G	G	G	G	G	G	A	G	G	G	G	G	G	G	G	G	G	G	G	G	G	G	G	G	G	G	G	G	G
Kukri_rep_c103147_745	G/A	1A	356474523	+	NA	NA	NA	NA	NA	NA	G	G	G	G	G	G	G	A	G	G	G	G	G	G	G	G	A	G	G	G	G	G	G	G	G	G	G	G	G	G	G	G	G	G	G	G	G	G	G
AX-95149116	A/G	1A	357065552	+	NA	NA	NA	NA	NA	NA	A	A	A	A	A	A	A	G	A	A	A	A	A	A	A	A	G	A	A	A	A	A	A	A	A	A	A	A	A	A	A	A	A	A	A	A	A	A	A
RAC875_c38417_246	G/T	1A	358761730	+	NA	NA	NA	NA	NA	NA	G	G	G	G	G	G	G	T	G	G	G	G	G	G	G	G	T	G	G	G	G	G	G	G	G	G	G	G	G	G	G	G	G	G	G	G	G	G	G
Excalibur_c14943_695	G/A	1A	361511910	+	NA	NA	NA	NA	NA	NA	G	G	G	G	G	G	G	A	G	G	G	G	G	G	G	G	A	G	G	G	G	G	G	G	G	G	G	G	G	G	G	G	G	G	G	G	G	G	G
RAC875_c8515_653	T/C	1A	362628656	+	NA	NA	NA	NA	NA	NA	T	T	T	T	T	T	T	C	T	T	T	T	T	T	T	T	C	T	T	T	T	T	T	T	T	T	T	T	T	T	T	T	T	T	T	T	T	T	T
BobNhite_c1488_504	G/A	1A	362863114	+	NA	NA	NA	NA	NA	NA	G	G	G	G	G	G	G	A	G	A	G	G	G	G	G	G	A	G	G	G	G	G	G	A	G	G	G	G	G	G	G	G	G	G	G	G	G	G	G
Ra_c11023_679	C/T	1A	362864257	+	NA	NA	NA	NA	NA	NA	C	C	C	C	C	C	C	T	C	T	C	C	C	C	C	C	T	C	C	C	C	C	C	T	C	C	C	C	C	C	C	C	C	C	C	C	C	C	C
AX-86165887	C/A	1A	363422562	+	NA	NA	NA	NA	NA	NA	C	C	C	C	C	C	C	A	C	A	C	C	C	C	C	C	A	C	C	C	C	C	C	A	C	C	C	C	C	C	C	C	C	C	C	C	C	C	C
Kukri_c47825_138	G/A	1A	363695837	+	NA	NA	NA	NA	NA	NA	G	G	G	G	G	G	G	A	G	A	G	G	G	G	G	G	A	G	G	G	G	G	G	A	G	G	G	G	G	G	G	G	G	G	G	G	G	G	G
Kukri_rep_c101316_375	C/T	1A	364227696	+	NA	NA	NA	NA	NA	NA	C	C	C	C	C	C	C	T	C	T	C	C	C	C	C	C	T	C	C	C	C	C	C	T	C	C	C	C	C	C	C	C	C	C	C	C	C	C	C
TA013367-0455	T/C	1A	364634493	+	NA	NA	NA	NA	NA	NA	T	T	T	T	T	T	T	C	T	C	T	T	T	T	T	T	C	T	T	T	T	T	T	C	T	T	T	T	T	T	T	T	T	T	T	T	T	T	T
CAP11_c6014_160	A/G	1A	365508773	+	NA	NA	NA	NA	NA	NA	A	A	A	A	A	A	A	G	A	G	A	A	A	A	A	A	G	A	A	A	A	A	A	G	A	A	A	A	A	A	A	A	A	A	A	A	A	A	A
AX-110040012	T/C	1A	367382137	+	NA	NA	NA	NA	NA	NA	T	T	T	T	T	T	T	C	T	T	T	T	T	T	T	T	C	T	T	T	T	T	T	T	T	T	T	T	T	T	T	T	T	T	T	T	T	T	T
AX-108760176	T/C	1A	367432898	+	NA	NA	NA	NA	NA	NA	T	T	T	T	T	T	T	C	T	T	T	T	T	T	T	T	C	T	T	T	T	T	T	T	T	T	T	T	T	T	T	T	T	T	T	T	T	T	T
Nsnp_Ex_c3906_7086162	T/C	1A	368815823	+	NA	NA	NA	NA	NA	NA	T	T	T	T	T	T	T	C	T	T	T	T	T	T	T	T	C	T	T	T	T	T	T	T	T	T	T	T	T	T	T	T	T	T	T	T	T	T	T
Tdurum_contig48416_335	G/A	1A	369502408	+	NA	NA	NA	NA	NA	NA	G	G	G	G	G	G	G	A	G	G	G	G	G	G	G	G	A	G	G	G	G	G	G	G	G	G	G	G	G	G	G	G	G	G	G	G	G	G	G
Nsnp_Ex_rep_c103087_88123733	C/T	1A	369697079	+	NA	NA	NA	NA	NA	NA	C	C	C	C	C	C	C	T	C	C	C	C	C	C	C	C	T	C	C	C	C	C	C	C	C	C	C	C	C	C	C	C	C	C	C	C	C	C	C
AX-158539847	T/C	1A	369993811	+	NA	NA	NA	NA	NA	NA	T	T	T	T	T	T	T	C	T	T	T	T	T	T	T	T	C	T	T	T	T	T	T	T	T	T	T	T	T	T	T	T	T	T	T	T	T	T	T
GENE-0053_224	A/C	1A	370093275	+	NA	NA	NA	NA	NA	NA	A	A	A	A	A	A	A	C	A	A	A	A	A	A	A	A	C	A	A	A	A	A	A	A	A	A	A	A	A	A	A	A	A	A	A	A	A	A	A
Kukri_c67601_267	G/A	1A	370095247	+	NA	NA	NA	NA	NA	NA	G	G	G	G	G	G	G	A	G	G	G	G	G	G	G	G	A	G	G	G	G	G	G	G	G	G	G	G	G	G	G	G	G	G	G	G	G	G	G
Nsnp_Ex_c4605_8241260	A/C	1A	370105408	+	NA	NA	NA	NA	NA	NA	A	A	A	A	A	A	A	C	A	C	A	A	A	A	A	A	C	A	A	A	A	A	A	C	A	A	A	A	A	A	A	A	A	A	A	A	A	A	A
Nsnp_Ex_c4605_8240189	G/A	1A	370106570	+	NA	NA	NA	NA	NA	NA	G	G	G	G	G	G	G	A	G	A	G	G	G	G	G	G	A	G	G	G	G	G	G	A	G	G	G	G	G	G	G	G	G	G	G	G	G	G	G
Nsnp_Ex_rep_c101414_86781128	C/T	1A	370107323	+	NA	NA	NA	NA	NA	NA	C	C	C	C	C	C	C	T	C	T	C	C	C	C	C	C	T	C	C	C	C	C	C	T	C	C	C	C	C	C	C	C	C	C	C	C	C	C	C
Kukri_c12165_1148	T/C	1A	372640041	+	NA	NA	NA	NA	NA	NA	T	T	T	T	T	T	T	C	T	C	T	T	T	T	T	T	C	T	T	T	T	T	T	C	T	T	T	T	T	T	T	T	T	T	T	T	T	T	T
TA001772-0625	T/C	1A	374216791	+	NA	NA	NA	NA	NA	NA	T	T	T	T	T	T	T	C	T	C	T	T	T	T	T	T	C	T	T	T	T	T	T	C	T	T	T	T	T	T	T	T	T	T	T	T	T	T	T
BS00094681_51	C/T	1A	374689360	+	NA	NA	NA	NA	NA	NA	C	C	C	C	C	C	C	T	C	T	C	C	C	C	C	C	T	C	C	C	C	C	C	T	C	C	C	C	C	C	C	C	C	C	C	C	C	C	C
AX-110063653	G/A	1A	375466438	+	NA	NA	NA	NA	NA	NA	G	G	G	G	G	G	G	A	G	A	G	G	G	G	G	G	A	G	G	G	G	G	G	A	G	G	G	G	G	G	G	G	G	G	G	G	G	G	G
Nsnp_BE403956A_Ta_2_3	C/T	1A	375468505	+	NA	NA	NA	NA	NA	NA	C	C	C	C	C	C	C	T	C	T	C	C	C	C	C	C	T	C	C	C	C	C	C	T	C	C	C	C	C	C	C	C	C	C	C	C	C	C	C
IACX293	C/T	1A	375468863	+	NA	NA	NA	NA	NA	NA	C	C	C	C	C	C	C	T	C	T	C	C	C	C	C	C	T	C	C	C	C	C	C	T	C	C	C	C	C	C	C	C	C	C	C	C	C	C	C
Nsnp_Ex_rep_c69738_68695568	A/G	1A	376137526	+	NA	NA	NA	NA	NA	NA	A	A	A	A	A	A	A	G	A	G	A	A	A	A	A	A	G	A	A	A	A	A	A	G	A	A	A	A	A	A	A	A	A	A	A	A	A	A	A
Kukri_rep_c115954_137	A/G	1A	376146625	+	NA	NA	NA	NA	NA	NA	A	A	A	A	A	A	A	G	A	G	A	A	A	A	A	A	G	A	A	A	A	A	A	G	A	A	A	A	A	A	A	A	A	A	A	A	A	A	A
BS00011712_51	A/C	1A	376670558	+	NA	NA	NA	NA	NA	NA	A	A	A	A	A	A	A	A	A	A	A	A	A	C	A	A	A	C	C	C	A	C	A	C	A	C	C	A	A	A	A	A	A	A	A	A	A	A	A
AX-110368979	A/G	1A	377227829	+	NA	NA	NA	NA	NA	NA	A	A	A	A	A	A	A	G	A	G	A	A	A	A	A	A	G	A	A	A	A	A	A	G	A	A	A	A	A	A	A	A	A	A	A	A	A	A	A
Nsnp_Ex_c35563_43690084	G/T	1A	377427927	+	NA	NA	NA	NA	NA	NA	G	G	G	G	G	G	G	T	G	T	G	G	G	G	G	G	T	G	G	G	G	G	G	T	G	G	G	G	G	G	G	G	G	G	G	G	G	G	G
Nsnp_Ex_c10100_16600633	A/G	1A	377429150	+	NA	NA	NA	NA	NA	NA	A	A	A	A	A	A	A	G	A	G	A	A	A	A	A	A	G	A	A	A	A	A	A	G	A	A	A	A	A	A	A	A	A	A	A	A	A	A	A
Nsnp_Ex_c25628_34888439	T/C	1A	380973510	+	NA	NA	NA	NA	NA	NA	T	T	T	T	T	T	T	C	T	C	T	T	T	T	T	T	C	T	T	T	T	T	T	C	T	T	T	T	T	T	T	T	T	T	T	T	T	T	T
BS00068358_51	A/G	1A	381097010	+	NA	NA	NA	NA	NA	NA	A	A	A	A	A	A	A	G	A	G	A	A	A	A	A	A	G	A	A	A	A	A	A	G	A	A	A	A	A	A	A	A	A	A	A	A	A	A	A
GENE-0235_131	G/A	1A	381316740	+	NA	NA	NA	NA	NA	NA	G	G	G	G	G	G	G	G	G	G	G	G	G	A	G	G	G	A	A	A	G	A	G	A	G	A	A	G	G	G	G	G	G	G	G	G	G	G	G
RAC875_c12808_182	T/G	1A	382233051	+	NA	NA	NA	NA	NA	NA	T	T	T	T	T	T	T	G	T	G	T	T	T	T	T	T	G	T	T	T	T	T	T	G	T	T	T	T	T	T	T	T	T	T	T	T	T	T	T
Nsnp_Ku_c37925_46679146	C/T	1A	382233748	+	NA	NA	NA	NA	NA	NA	C	C	C	C	C	C	C	T	C	T	C	C	C	C	C	C	T	C	C	C	C	C	C	T	C	C	C	C	C	C	C	C	C	C	C	C	C	C	C
BS00065146_51	A/G	1A	382738782	+	NA	NA	NA	NA	NA	NA	A	A	A	A	A	A	A	G	A	G	A	A	A	A	A	A	G	A	A	A	A	A	A	G	A	A	A	A	A	A	A	A	A	A	A	A	A	A	A
Nsnp_Ex_c6817_11761300	T/C	1A	382740066	+	NA	NA	NA	NA	NA	NA	T	T	T	T	T	T	T	C	T	C	T	T	T	T	T	T	C	T	T	T	T	T	T	C	T	T	T	T	T	T	T	T	T	T	T	T	T	T	T
Nsnp_Ex_c6817_11762714	T/C	1A	382745245	+	NA	NA	NA	NA	NA	NA	T	T	T	T	T	T	T	C	T	C	T	T	T	T	T	T	C	T	T	T	T	T	T	C	T	T	T	T	T	T	T	T	T	T	T	T	T	T	T
AX-94465382	C/A	1A	384326715	+	NA	NA	NA	NA	NA	NA	C	C	C	C	C	C	C	A	C	A	C	C	C	C	C	C	A	C	C	C	C	C	C	A	C	C	C	C	C	C	C	C	C	C	C	C	C	C	C
RAC875_c32894_1038	C/T	1A	394852646	+	NA	NA	NA	NA	NA	NA	C	C	C	C	C	C	C	C	C	C	C	C	C	T	C	C	C	T	T	T	C	T	C	T	C	T	T	C	C	T	C	T	C	C	C	C	C	C	C
RAC875_c195_499	A/G	1A	397112537	+	NA	NA	NA	NA	NA	NA	G	A	A	G	G	G	G	A	A	A	A	A	G	A	A	A	A	G	A	A	A	A	A	A	A	A	A	A	A	A	G	G	A	A	A	A	A	G	A
AX-94404955	C/G	1A	402232708	+	NA	NA	NA	NA	NA	NA	C	C	C	C	C	C	C	G	G	C	C	C	C	C	C	C	G	C	C	C	C	C	C	C	C	C	C	G	C	C	C	C	C	C	C	C	C	C	G
AX-110387060	C/T	1A	402943022	+	NA	NA	NA	NA	NA	NA	C	C	C	C	C	C	C	C	T	C	C	C	C	C	C	C	C	C	C	C	C	C	C	C	C	C	C	T	C	C	C	C	C	C	C	C	C	C	T
RFL_Contig530_2305	T/C	1A	424803862	+	NA	NA	NA	NA	NA	NA	T	T	T	T	T	T	T	T	T	T	T	T	T	T	T	T	T	T	T	T	T	T	T	T	T	T	T	C	T	T	T	T	T	T	T	T	T	T	C
Nsnp_Ex_c17452_26163465	T/C	1A	427818796	+	NA	NA	NA	NA	NA	NA	T	T	C	T	T	T	T	T	C	C	T	C	C	C	T	T	T	C	C	C	T	C	T	C	C	C	C	T	T	T	T	T	T	T	T	T	T	T	C
AX-95186352	G/A	1A	428979079	+	NA	NA	NA	NA	NA	NA	G	G	A	G	G	G	G	G	G	A	G	A	G	G	G	G	G	G	G	G	G	G	G	G	G	G	G	G	G	G	G	G	G	G	G	G	G	G	G
TA002594-0782	T/G	1A	430179974	+	NA	NA	NA	NA	NA	NA	T	T	T	T	T	T	T	T	G	T	T	T	T	T	T	T	T	T	T	T	T	T	T	T	T	T	T	G	T	T	T	T	T	T	T	T	T	T	G
RFL_Contig5706_1294	T/C	1A	431016237	+	NA	NA	NA	NA	NA	NA	T	T	C	T	T	T	T	T	C	C	T	C	C	C	T	T	T	C	C	C	T	C	T	C	C	C	C	T	T	T	T	T	T	T	T	T	T	T	C
Kukri_c4951_503	G/A	1A	431432632	+	NA	NA	NA	NA	NA	NA	A	G	G	A	G	G	G	G	G	G	A	G	G	G	A	A	G	G	G	G	A	G	G	G	G	G	G	A	A	A	G	A	A	G	A	A	A	A	G
Ex_c25689_1606	A/G	1A	432974940	+	NA	NA	NA	NA	NA	NA	A	A	A	A	A	A	A	A	G	A	A	A	A	A	A	A	A	A	A	A	A	A	A	A	A	A	A	G	A	A	A	A	A	A	A	A	A	A	G
AX-95083332	A/C	1A	432982991	+	NA	NA	NA	NA	NA	NA	C	A	A	C	A	A	A	A	A	A	C	A	A	A	C	C	A	A	A	A	C	A	A	A	A	A	A	C	C	C	A	C	C	A	C	C	C	C	A
RAC875_rep_c104557_1245	C/T	1A	434425811	+	NA	NA	NA	NA	NA	NA	C	C	C	C	C	C	C	C	T	C	C	C	C	C	C	C	C	C	C	C	C	C	C	C	C	C	C	T	C	C	C	C	C	C	C	C	C	C	T
Ex_c12584_2014	A/G	1A	435061820	+	NA	NA	NA	NA	NA	NA	A	A	A	A	A	A	A	A	G	A	A	A	A	A	A	A	A	A	A	A	A	A	A	A	A	A	A	G	A	A	A	A	A	A	A	A	A	A	G
Ku_c6201_2890	G/A	1A	435062235	+	NA	NA	NA	NA	NA	NA	A	G	G	A	G	G	G	G	G	G	A	G	G	G	A	A	G	G	G	G	A	G	G	G	G	G	G	A	A	A	G	A	A	G	A	A	A	A	G
Nsnp_Ex_c10257_16825240	A/G	1A	436423087	+	NA	NA	NA	NA	NA	NA	A	A	A	A	A	A	A	A	G	A	A	A	A	A	A	A	A	A	A	A	A	A	A	A	A	A	A	G	A	A	A	A	A	A	A	A	A	A	G
Ku_c23960_333	T/C	1A	438366122	+	NA	NA	NA	NA	NA	NA	T	T	T	T	T	T	T	T	T	T	T	T	T	T	T	T	T	T	T	T	T	T	T	T	T	T	T	C	T	T	T	T	T	T	T	T	T	T	C
Kukri_rep_c101946_496	C/T	1A	438366788	+	NA	NA	NA	NA	NA	NA	C	C	C	C	C	C	C	C	T	C	C	C	C	C	C	C	C	C	C	C	C	C	C	C	C	C	C	T	C	C	C	C	C	C	C	C	C	C	T
Nsnp_Ex_rep_c68712_67571580	A/G	1A	440448462	+	NA	NA	NA	NA	NA	NA	A	A	A	A	G	G	A	A	G	A	A	A	G	G	A	A	A	G	G	G	A	G	A	G	G	G	G	A	A	A	A	A	A	A	A	A	A	A	G
Kukri_c51474_334	A/G	1A	441183869	+	NA	NA	NA	NA	NA	NA	A	A	A	A	G	G	A	A	G	A	A	A	G	G	A	A	A	G	G	G	A	G	A	G	G	G	G	A	A	A	A	A	A	A	A	A	A	A	G
Nsnp_Ex_rep_c66846_65240088	T/C	1A	441236161	+	NA	NA	NA	NA	NA	NA	T	T	T	T	T	T	T	T	C	T	T	T	T	T	T	T	T	T	T	T	T	T	T	T	T	T	T	T	T	T	T	T	T	T	T	T	T	T	C
Kukri_c49015_1606	C/T	1A	443207546	+	NA	NA	NA	NA	NA	NA	T	C	C	T	C	C	C	C	C	C	T	C	C	C	T	T	C	C	C	C	T	C	C	C	C	C	C	T	T	T	C	T	T	C	T	T	T	T	C
BobNhite_rep_c66032_270	A/G	1A	444126941	+	NA	NA	NA	NA	NA	NA	A	A	A	A	G	G	A	A	A	A	A	A	A	A	A	A	A	A	A	A	A	A	A	A	G	A	A	A	A	A	A	A	A	A	A	A	A	A	A
AX-109387872	A/G	1A	456284200	+	NA	NA	NA	NA	NA	NA	A	A	A	A	A	A	A	A	G	A	A	A	A	A	A	A	A	A	A	A	A	A	A	A	A	A	A	G	A	A	A	A	A	A	A	A	A	A	G
tplb0046g22_1351	G/A	1A	458397103	+	NA	NA	NA	NA	NA	NA	G	G	G	A	A	G	G	G	G	A	A	A	G	G	G	A	G	A	G	A	G	A	G	A	A	G	A	G	G	G	G	G	A	G	G	A	A	G	G
AX-158537396	G/A	1A	460333338	+	NA	NA	NA	NA	NA	NA	G	G	G	G	G	G	G	A	A	G	G	G	G	G	G	G	G	G	G	G	G	G	G	G	G	G	G	A	G	G	G	G	G	G	G	G	G	G	A
AX-94550611	A/G	1A	460993037	+	NA	NA	NA	NA	NA	NA	A	A	G	A	A	A	A	A	G	A	G	A	A	G	A	A	A	A	A	A	A	A	A	A	A	A	A	A	A	A	A	A	G	A	A	A	A	A	G
tplb0041a22_935	G/A	1A	462001733	+	NA	NA	NA	NA	NA	NA	A	A	A	G	G	A	A	G	G	G	G	G	A	A	A	G	G	G	A	G	A	G	A	G	G	A	G	G	A	A	A	A	G	A	A	G	G	A	G
Nsnp_Ku_c4018_7333828	G/T	1A	462434828	+	NA	NA	NA	NA	NA	NA	G	G	G	G	G	G	G	T	T	G	G	G	G	G	G	G	T	G	G	G	G	G	G	G	G	G	G	T	G	G	G	G	G	G	G	G	G	G	G
Nsnp_Ex_c572_1138770	T/C	1A	462434897	+	NA	NA	NA	NA	NA	NA	T	T	T	T	T	T	T	C	C	T	T	T	T	T	T	T	C	T	T	T	T	T	T	T	T	T	T	C	T	T	T	T	T	T	T	T	T	T	T
Nsnp_Ex_c572_1138503	A/G	1A	462435261	+	NA	NA	NA	NA	NA	NA	A	A	A	A	A	A	A	G	G	A	A	A	A	A	A	A	G	A	A	A	A	A	A	A	A	A	A	G	A	A	A	A	A	A	A	A	A	A	G
Nsnp_Ex_c572_1138339	T/C	1A	462435425	+	NA	NA	NA	NA	NA	NA	T	T	T	T	T	T	T	C	C	T	T	T	T	T	T	T	C	T	T	T	T	T	T	T	T	T	T	C	T	T	T	T	T	T	T	T	T	T	T
Ra_c2895_591	T/G	1A	462435805	+	NA	NA	NA	NA	NA	NA	T	T	T	T	T	T	T	G	G	T	T	T	T	T	T	T	G	T	T	T	T	T	T	T	T	T	T	G	T	T	T	T	T	T	T	T	T	T	T
AX-94702400	G/A	1A	462799431	+	NA	NA	NA	NA	NA	NA	G	G	G	G	A	A	G	G	A	G	G	G	A	A	G	G	G	A	A	A	G	A	G	A	G	A	G	G	G	G	G	G	G	G	G	G	G	G	A
AX-158556652	C/T	1A	463040823	+	NA	NA	NA	NA	NA	NA	C	C	C	T	T	C	C	C	C	T	T	T	C	C	C	T	C	T	C	T	C	T	C	T	T	C	T	C	C	C	C	C	T	C	C	C	T	C	C
AX-94542559	A/G	1A	463041172	+	NA	NA	NA	NA	NA	NA	A	A	A	G	G	A	A	A	A	G	G	G	A	A	A	G	A	G	A	G	A	G	A	G	G	A	G	A	A	A	A	A	G	A	A	A	G	A	A
Excalibur_c59894_97	A/C	1A	463813669	+	NA	NA	NA	NA	NA	NA	A	A	A	A	A	A	A	A	C	A	A	A	N	A	A	A	C	A	A	A	A	A	A	A	A	A	A	C	A	A	A	A	A	A	A	A	A	A	A
AX-110554067	T/C	1A	463827807	+	NA	NA	NA	NA	NA	NA	T	T	T	T	T	T	T	T	C	T	T	T	N	T	T	T	C	T	T	T	T	T	T	T	T	T	T	C	T	T	T	T	T	T	T	T	T	T	T
AX-94478919	C/A	1A	463961307	+	NA	NA	NA	NA	NA	NA	C	C	C	C	C	C	C	C	A	C	C	C	N	C	C	C	A	C	C	C	C	C	C	C	C	C	C	A	C	C	C	C	C	C	C	C	C	C	C
AX-94550326	G/A	1A	464116441	+	NA	NA	NA	NA	NA	NA	G	G	G	G	G	G	G	G	A	G	G	G	N	G	G	G	A	G	G	G	G	G	G	G	G	G	G	A	G	G	G	G	G	G	G	G	G	G	G
AX-86173157	T/C	1A	464250075	+	NA	NA	NA	NA	NA	NA	T	T	T	T	T	T	T	T	C	T	T	T	N	T	T	T	C	T	T	T	T	T	T	T	T	T	T	C	T	T	T	T	T	T	T	T	T	T	T
IACX18883	A/G	1A	464792982	+	NA	NA	NA	NA	NA	NA	A	A	A	A	A	A	A	A	G	A	A	A	N	A	A	A	G	A	A	A	A	A	A	A	A	A	A	G	A	A	A	A	A	A	A	A	A	A	A
AX-94600055	C/T	1A	464793640	+	NA	NA	NA	NA	NA	NA	C	C	C	C	C	C	C	C	T	C	C	C	N	C	C	C	T	C	C	C	C	C	C	C	C	C	C	T	C	C	C	C	C	C	C	C	C	C	C
BS00022318_51	G/A	1A	465131813	+	NA	NA	NA	NA	NA	NA	G	G	G	A	A	G	G	G	G	A	A	A	G	G	G	A	G	A	G	A	G	A	G	A	A	G	A	G	G	G	G	G	A	G	G	G	A	G	G
JD_c3116_778	T/C	1A	468607183	+	NA	NA	NA	NA	NA	NA	T	C	T	T	T	T	C	T	C	C	T	T	C	C	T	T	C	C	C	C	T	C	C	C	T	C	C	T	T	T	C	T	T	C	T	T	T	C	C
TA003725-0553	A/G	1A	471321169	+	NA	NA	NA	NA	NA	NA	A	G	A	A	A	A	G	A	G	G	A	A	G	G	A	A	G	G	G	G	A	G	G	G	A	G	G	A	A	A	G	A	A	G	A	A	A	G	G
AX-158569255	A/G	1A	471462342	+	NA	NA	NA	NA	NA	NA	G	G	G	A	A	G	G	A	A	G	A	A	G	G	G	A	A	A	G	A	G	A	G	G	A	G	A	A	G	G	G	G	A	G	G	G	A	G	G
IACX3496	A/C	1A	471488546	+	NA	NA	NA	NA	NA	NA	C	C	C	A	A	C	C	A	A	C	A	A	N	C	C	A	A	A	C	A	C	A	C	C	A	C	A	A	C	C	C	C	A	C	C	C	A	C	C
AX-158544639	G/T	1A	471701109	+	NA	NA	NA	NA	NA	NA	T	T	T	G	G	T	T	G	G	T	G	G	G	T	T	G	T	G	T	G	T	G	T	T	G	T	G	G	T	T	T	T	G	T	T	T	G	T	T
RAC875_rep_c119728_146	A/G	1A	472142904	+	NA	NA	NA	NA	NA	NA	A	G	A	A	A	A	G	A	G	G	A	A	G	G	A	A	G	G	G	G	A	G	G	G	A	G	G	A	A	A	G	A	A	G	A	A	A	G	G
AX-158544635	G/A	1A	472166266	+	NA	NA	NA	NA	NA	NA	G	G	G	G	G	G	G	A	A	G	G	G	N	G	G	G	G	G	G	G	G	G	G	G	G	G	G	A	G	G	G	G	G	G	G	G	G	G	G
Nsnp_Ku_c557_1166684	T/C	1A	472168042	+	NA	NA	NA	NA	NA	NA	T	T	T	T	T	T	T	C	C	T	T	T	N	T	T	T	T	T	T	T	T	T	T	T	T	T	T	C	T	T	T	T	T	T	T	T	T	T	T
Nsnp_Ex_c25734_34995416	T/C	1A	472168981	+	NA	NA	NA	NA	NA	NA	T	T	T	T	T	T	T	C	C	T	T	T	N	T	T	T	T	T	T	T	T	T	T	T	T	T	T	C	T	T	T	T	T	T	T	T	T	T	T
BobNhite_rep_c49207_243	T/C	1A	473011688	+	NA	NA	NA	NA	NA	NA	T	T	T	T	T	T	T	C	C	T	T	T	N	T	T	T	T	T	T	T	T	T	T	T	T	T	T	C	T	T	T	T	T	T	T	T	T	T	T
Nsnp_Ex_c56097_58351893	T/G	1A	473632600	+	NA	NA	NA	NA	NA	NA	T	T	T	T	T	T	T	G	G	T	T	T	N	T	T	T	G	T	T	T	T	T	T	T	T	T	T	G	T	T	T	T	T	T	T	T	T	T	T
Ra_c58315_265	A/G	1A	473637132	+	NA	NA	NA	NA	NA	NA	A	A	A	A	A	A	A	G	G	A	A	A	N	A	A	A	G	A	A	A	A	A	A	A	A	A	A	G	A	A	A	A	A	A	A	A	A	A	A
AX-158539806	T/C	1A	474190042	+	NA	NA	NA	NA	NA	NA	T	T	T	T	T	T	T	C	C	T	T	T	N	T	T	T	C	T	T	T	T	T	T	T	T	T	T	C	T	T	T	T	T	T	T	T	T	T	T
AX-89417659	T/C	1A	474190129	+	NA	NA	NA	NA	NA	NA	T	T	T	T	T	T	T	C	C	T	T	T	N	T	T	T	C	T	T	T	T	T	T	T	T	T	T	C	T	T	T	T	T	T	T	T	T	T	T
RAC875_c41275_131	G/A	1A	474192462	+	NA	NA	NA	NA	NA	NA	G	G	G	G	G	G	G	A	A	G	G	G	N	G	G	G	A	G	G	G	G	G	G	G	G	G	G	A	G	G	G	G	G	G	G	G	G	G	G
AX-95110122	G/A	1A	474197602	+	NA	NA	NA	NA	NA	NA	G	G	G	A	A	G	G	G	G	G	A	A	G	G	G	A	A	A	G	A	G	A	G	G	A	G	A	G	G	G	G	G	A	G	G	G	A	G	G
AX-94731227	T/C	1A	474199142	+	NA	NA	NA	NA	NA	NA	T	T	T	T	T	T	T	C	C	T	T	T	N	T	T	T	T	T	T	T	T	T	T	T	T	T	T	C	T	T	T	T	T	T	T	T	T	T	T
AX-95102105	G/A	1A	474573265	+	NA	NA	NA	NA	NA	NA	G	G	G	A	A	G	G	G	G	G	A	A	G	G	G	A	G	A	G	A	G	A	G	G	A	G	A	G	G	G	G	G	A	G	G	G	A	G	G
Kukri_c3582_87	G/A	1A	474642168	+	NA	NA	NA	NA	NA	NA	A	A	A	G	G	A	A	G	G	A	G	G	A	A	A	G	G	G	A	G	A	G	A	A	G	A	G	G	A	A	A	A	G	A	A	A	G	A	A
RAC875_c25507_551	A/G	1A	475312873	+	NA	NA	NA	NA	NA	NA	A	A	A	A	A	A	A	G	G	A	A	A	N	A	A	A	A	A	A	A	A	A	A	A	A	A	A	G	A	A	A	A	A	A	A	A	A	A	A
AX-111503623	C/T	1A	476909512	+	NA	NA	NA	NA	NA	NA	C	C	C	C	C	C	C	T	T	C	C	C	N	C	C	C	T	C	C	C	C	C	C	C	C	C	C	T	C	C	C	C	C	C	C	C	C	C	C
AX-158605696	C/A	1A	477418588	+	NA	NA	NA	NA	NA	NA	A	A	A	C	C	A	A	C	C	A	C	C	A	A	A	C	A	C	A	C	A	C	A	A	C	A	C	C	A	A	A	A	C	A	A	A	C	A	A
Kukri_c10239_2186	G/T	1A	477654647	+	NA	NA	NA	NA	NA	NA	T	T	T	G	G	T	T	G	G	T	G	G	G	T	T	G	T	G	T	G	T	G	T	T	G	T	G	G	T	T	T	T	G	T	T	T	G	T	T
Nsnp_Ra_c7818_13376644	G/T	1A	477654906	+	NA	NA	NA	NA	NA	NA	G	G	G	G	G	G	G	T	T	G	G	G	N	G	G	G	G	G	G	G	G	G	G	G	G	G	G	T	G	G	G	G	G	G	G	G	G	G	G
AX-94554383	T/C	1A	477701514	+	NA	NA	NA	NA	NA	NA	T	T	T	T	T	T	T	C	C	T	T	T	N	T	T	T	C	T	T	T	T	T	T	T	T	T	T	C	T	T	T	T	T	T	T	T	T	T	T
AX-158544398	G/A	1A	478352181	+	NA	NA	NA	NA	NA	NA	A	A	A	G	G	A	A	G	G	A	G	G	A	A	A	G	G	G	A	G	A	G	A	A	G	A	G	G	A	A	A	A	G	A	A	A	G	A	A
AX-158556474	C/T	1A	479673124	+	NA	NA	NA	NA	NA	NA	C	C	C	C	C	C	C	T	T	C	C	C	N	C	C	C	T	C	C	C	C	C	C	C	C	C	C	T	C	C	C	C	C	C	C	C	C	C	C
Kukri_c27785_400	T/C	1A	479827745	+	NA	NA	NA	NA	NA	NA	T	T	T	T	T	T	T	C	C	T	T	T	T	T	T	T	C	T	T	T	T	T	T	T	T	T	T	C	T	T	T	T	T	T	T	T	T	T	T
Excalibur_c34625_281	A/G	1A	480572137	+	NA	NA	NA	NA	NA	NA	A	G	A	A	A	A	G	A	A	G	A	A	A	A	A	A	G	A	A	A	A	A	G	A	A	A	G	A	A	A	G	A	A	G	A	A	A	G	A
RAC875_c2734_135	C/T	1A	480598560	+	NA	NA	NA	NA	NA	NA	C	C	C	C	C	C	C	T	T	C	C	C	N	C	C	C	T	C	C	C	C	C	C	C	C	C	C	T	C	C	C	C	C	C	C	C	C	C	C
BS00067421_51	A/C	1A	480755627	+	NA	NA	NA	NA	NA	NA	C	C	C	A	A	C	C	A	A	C	A	A	N	C	C	A	A	A	C	A	C	A	C	C	A	C	A	A	C	C	C	C	A	C	C	C	A	C	C
BS00067420_51	C/T	1A	480755654	+	NA	NA	NA	NA	NA	NA	C	C	C	T	T	C	C	C	C	C	T	T	C	C	C	T	C	T	C	T	C	T	C	C	T	C	T	C	C	C	C	C	T	C	C	C	T	C	C
AX-158539812	G/T	1A	480828547	+	NA	NA	NA	NA	NA	NA	G	G	G	T	T	G	G	G	G	G	T	T	G	G	G	T	G	T	G	T	G	T	G	G	T	G	T	G	G	G	G	G	T	G	G	G	T	G	G
Nsnp_JD_c13903_13781269	G/A	1A	480831198	+	NA	NA	NA	NA	NA	NA	A	A	A	G	G	A	A	G	G	A	G	G	N	A	A	G	G	G	A	G	A	G	A	A	G	A	G	G	A	A	A	A	G	A	A	A	G	A	A
AX-108782275	C/T	1A	481243343	+	NA	NA	NA	NA	NA	NA	C	C	C	C	C	C	C	T	T	C	C	C	N	C	C	C	T	C	C	C	C	C	C	C	C	C	C	T	C	C	C	C	C	C	C	C	C	C	C
AX-111509952	C/A	1A	481519333	+	NA	NA	NA	NA	NA	NA	A	A	A	C	C	A	A	C	C	A	C	C	A	A	A	C	C	C	A	C	A	C	A	A	C	A	C	C	A	A	A	A	C	A	A	A	C	A	A
Excalibur_c7033_159	A/G	1A	481652485	+	NA	NA	NA	NA	NA	NA	G	G	G	A	A	G	A	A	A	G	A	A	N	G	G	A	A	A	G	A	G	A	G	G	A	G	A	A	G	G	G	G	A	G	G	G	A	G	G
BS00087601_51	G/A	1A	481655178	+	NA	NA	NA	NA	NA	NA	G	G	G	A	A	G	A	G	G	G	A	A	G	G	G	A	G	A	G	A	G	A	G	G	A	G	A	G	G	G	G	G	A	G	G	G	A	G	G
Ku_c1571_1457	C/T	1A	481691806	+	NA	NA	NA	NA	NA	NA	C	C	C	C	C	C	C	T	T	C	C	C	N	C	C	C	C	C	C	C	C	C	C	C	C	C	C	T	C	C	C	C	C	C	C	C	C	C	C
Nsnp_Ex_c5216_9235964	A/G	1A	481692126	+	NA	NA	NA	NA	NA	NA	G	G	G	A	A	G	A	A	A	G	A	A	N	G	G	A	A	A	G	A	G	A	G	G	A	G	A	A	G	G	G	G	A	G	G	G	A	G	G
IAAV2072	G/T	1A	482278957	+	NA	NA	NA	NA	NA	NA	G	G	G	T	T	G	G	G	G	G	T	T	G	G	G	T	G	T	G	T	G	T	G	G	T	G	T	G	G	G	G	G	T	G	G	G	T	G	G
BS00022698_51	C/T	1A	482329657	+	NA	NA	NA	NA	NA	NA	C	T	T	C	C	T	T	C	C	T	C	C	N	T	T	C	C	C	T	C	T	C	T	T	C	T	C	C	T	T	T	T	C	T	T	T	C	T	T
BS00002216_51	T/C	1A	482335892	+	NA	NA	NA	NA	NA	NA	T	T	T	C	C	T	T	T	T	T	C	C	T	T	T	C	T	C	T	C	T	C	T	T	C	T	C	T	T	T	T	T	C	T	T	T	C	T	T
IACX4378	C/T	1A	482335898	+	NA	NA	NA	NA	NA	NA	T	C	C	C	C	C	C	T	T	C	C	C	N	C	C	C	T	C	C	C	C	C	C	C	C	C	C	T	C	C	C	C	C	C	C	C	C	C	C
AX-158539802	T/C	1A	482338135	+	NA	NA	NA	NA	NA	NA	T	T	T	C	C	T	T	T	T	T	C	C	T	T	T	C	T	C	T	C	T	C	T	T	C	T	C	T	T	T	T	T	C	T	T	T	C	T	T
RAC875_c94534_75	T/C	1A	482771071	+	NA	NA	NA	NA	NA	NA	T	C	C	T	T	C	T	T	T	C	T	T	N	C	C	T	T	T	C	T	C	T	C	C	T	C	T	T	C	C	C	C	T	C	C	C	T	C	C
RFL_Contig3203_1971	T/G	1A	482966539	+	NA	NA	NA	NA	NA	NA	G	T	T	T	T	T	G	G	G	T	T	T	N	T	T	T	G	T	T	T	T	T	T	T	T	T	T	G	T	T	T	T	T	T	T	T	T	T	T
RAC875_c43643_176	A/G	1A	483033381	+	NA	NA	NA	NA	NA	NA	A	A	A	G	G	A	A	A	A	A	G	G	A	A	A	G	A	G	A	G	A	G	A	A	G	A	G	A	A	A	A	A	G	A	A	A	G	A	A
AX-94513107	G/A	1A	483034339	+	NA	NA	NA	NA	NA	NA	G	A	A	G	G	A	G	G	G	A	G	G	N	A	A	G	G	G	A	G	A	G	A	A	G	A	G	G	A	A	A	A	G	A	A	A	G	A	A
AX-109890741	G/A	1A	483921397	+	NA	NA	NA	NA	NA	NA	G	G	G	A	A	G	G	G	G	G	A	A	G	G	G	A	G	A	G	A	G	A	G	G	A	G	A	G	G	G	G	G	A	G	G	G	A	G	G
AX-110399569	C/T	1A	484328492	+	NA	NA	NA	NA	NA	NA	T	C	C	C	C	C	T	T	T	C	C	C	N	C	C	C	T	C	C	C	C	C	C	C	C	C	C	T	C	C	C	C	C	C	C	C	C	C	C
AX-89431767	G/A	1A	484328569	+	NA	NA	NA	NA	NA	NA	A	G	G	G	G	G	A	A	A	G	G	G	N	G	G	G	A	G	G	G	G	G	G	G	G	G	G	A	G	G	G	G	G	G	G	G	G	G	G
RAC875_c31276_1128	A/G	1A	484335308	+	NA	NA	NA	NA	NA	NA	G	A	A	A	A	A	G	G	G	A	A	A	N	A	A	A	G	A	A	A	A	A	A	A	A	A	A	G	A	A	A	A	A	A	A	A	A	A	A
Nsnp_Ra_c12148_19539667	A/G	1A	484335919	+	NA	NA	NA	NA	NA	NA	G	A	A	A	A	A	G	G	G	A	A	A	N	A	A	A	G	A	A	A	A	A	A	A	A	A	A	G	A	A	A	A	A	A	A	A	A	A	A
Nsnp_Ex_c5192_9203682	G/A	1A	485002430	+	NA	NA	NA	NA	NA	NA	A	G	G	G	G	G	A	A	A	G	G	G	N	G	G	G	A	G	G	G	G	G	G	G	G	G	G	A	G	G	G	G	G	G	G	G	G	G	G
AX-108962998	A/G	1A	485007359	+	NA	NA	NA	NA	NA	NA	A	G	G	A	A	G	A	A	A	G	A	A	N	G	G	A	A	A	G	A	G	A	G	G	A	G	A	A	G	G	G	G	A	G	G	G	A	G	G
AX-94448644	C/T	1A	485008740	+	NA	NA	NA	NA	NA	NA	C	T	T	C	C	T	C	C	C	T	C	C	N	T	T	C	C	C	T	C	T	C	T	T	C	T	C	C	T	T	T	T	C	T	T	T	C	T	T
Nsnp_Ra_c37745_45806931	C/A	1A	485343090	+	NA	NA	NA	NA	NA	NA	A	C	C	C	C	C	A	A	A	C	C	C	N	C	C	C	C	C	C	C	C	C	C	C	C	C	C	A	C	C	C	C	C	C	C	C	C	C	C
Nsnp_Ex_rep_c66628_64934660	A/G	1A	485357449	+	NA	NA	NA	NA	NA	NA	G	A	A	A	A	A	G	G	G	A	A	A	N	A	A	A	A	A	A	A	A	A	A	A	A	A	A	G	A	A	A	A	A	A	A	A	A	A	A
BobNhite_rep_c63278_349	T/C	1A	486052345	+	NA	NA	NA	NA	NA	NA	C	T	T	T	T	T	C	C	C	T	T	T	N	T	T	T	T	T	T	T	T	T	T	T	T	T	T	C	T	T	T	T	T	T	T	T	T	T	T
AX-109396777	G/T	1A	486339519	+	NA	NA	NA	NA	NA	NA	T	G	G	G	G	G	T	T	T	G	G	G	N	G	G	G	G	G	G	G	G	G	G	G	G	G	G	T	G	G	G	G	G	G	G	G	G	G	G
AX-158537452	A/G	1A	486662593	+	NA	NA	NA	NA	NA	NA	A	G	G	A	A	G	A	A	A	G	A	A	N	G	G	A	G	A	G	A	G	A	G	G	A	G	A	A	G	G	G	G	A	G	G	G	A	G	G
Excalibur_c49421_443	C/T	1A	487012052	+	NA	NA	NA	NA	NA	NA	T	C	C	C	C	C	T	T	T	C	C	C	N	C	C	C	C	C	C	C	C	C	C	C	C	C	C	T	C	C	C	C	C	C	C	C	C	C	C
Kukri_c52952_315	A/G	1A	487017815	+	NA	NA	NA	NA	NA	NA	G	A	A	A	A	A	G	G	G	A	A	A	N	A	A	A	A	A	A	A	A	A	A	A	A	A	A	G	A	A	A	A	A	A	A	A	A	A	A
Ra_c6701_506	T/C	1A	487092945	+	NA	NA	NA	NA	NA	NA	T	C	T	T	T	T	C	C	T	C	T	T	T	C	T	T	C	C	C	C	T	C	C	C	T	C	C	T	T	T	C	T	T	C	T	T	T	C	C
IAAV5406	T/C	1A	487311595	+	NA	NA	NA	NA	NA	NA	C	T	T	T	T	T	C	C	C	T	T	T	N	T	T	T	T	T	T	T	T	T	T	T	T	T	T	C	T	T	T	T	T	T	T	T	T	T	T
Nsnp_Ra_c16080_24638622	C/T	1A	487732297	+	NA	NA	NA	NA	NA	NA	T	C	C	C	C	C	T	T	T	C	C	C	N	C	C	C	C	C	C	C	C	C	C	C	C	C	C	T	C	C	C	C	C	C	C	C	C	C	C
AX-110509256	G/T	1A	488069081	+	NA	NA	NA	NA	NA	NA	G	T	T	G	G	T	G	G	G	T	G	G	N	T	T	G	T	G	T	G	T	G	T	T	G	T	G	G	T	T	T	T	G	T	T	T	G	T	T
AX-109288465	G/A	1A	488069595	+	NA	NA	NA	NA	NA	NA	G	G	G	A	A	G	G	G	G	G	A	A	G	G	G	A	G	A	G	A	G	A	G	G	A	G	A	G	G	G	G	G	A	G	G	G	A	G	G
AX-158560583	T/C	1A	489235617	+	NA	NA	NA	NA	NA	NA	T	T	T	T	T	T	C	C	C	T	T	T	N	T	T	T	T	T	T	T	T	T	T	T	T	T	T	C	T	T	T	T	T	T	T	T	T	T	T
BS00021714_51	C/T	1A	490087918	+	NA	NA	NA	NA	NA	NA	C	T	T	C	C	T	T	C	C	T	C	C	T	T	T	C	T	C	T	C	T	C	T	T	C	T	C	C	T	T	T	T	C	T	T	T	C	T	C
AX-158605815	A/C	1A	490139525	+	NA	NA	NA	NA	NA	NA	A	C	C	A	A	C	C	A	A	C	A	A	N	C	C	A	C	A	C	A	C	A	C	C	A	C	A	A	C	C	C	C	A	C	C	C	A	C	A
BS00022733_51	C/T	1A	490313609	+	NA	NA	NA	NA	NA	NA	C	C	C	T	C	C	C	C	C	C	T	T	C	C	C	T	C	T	C	T	C	T	C	C	T	C	T	C	C	C	C	C	T	C	C	C	T	C	C
AX-94583334	G/A	1A	490414377	+	NA	NA	NA	NA	NA	NA	G	A	A	G	G	A	A	G	G	A	G	G	N	A	A	G	A	G	A	G	A	G	A	A	G	A	G	G	A	A	A	A	G	A	A	A	G	A	G
AX-158560555	A/G	1A	490785449	+	NA	NA	NA	NA	NA	NA	A	G	G	A	A	G	G	A	A	G	A	A	N	G	G	A	G	A	G	A	G	A	G	G	A	G	A	A	G	G	G	G	A	G	G	G	A	G	A
RAC875_c23081_141	G/A	1A	491130207	+	NA	NA	NA	NA	NA	NA	G	A	A	G	G	A	G	G	G	A	G	G	N	A	A	G	A	G	A	G	A	G	A	A	G	A	G	G	A	A	A	A	G	A	A	A	G	A	G
Nsnp_Ex_c21193_30320134	A/G	1A	491149166	+	NA	NA	NA	NA	NA	NA	A	G	G	A	A	G	A	A	A	G	A	A	N	G	G	A	G	A	G	A	G	A	G	G	A	G	A	A	G	G	G	G	A	G	G	G	A	G	A
AX-108897448	T/C	1A	491650720	+	NA	NA	NA	NA	NA	NA	T	C	C	T	T	C	C	T	T	C	T	T	N	C	C	T	C	T	C	T	C	T	C	C	T	C	T	T	C	C	C	C	T	C	C	C	T	C	T
AX-94638030	G/A	1A	491986187	+	NA	NA	NA	NA	NA	NA	A	G	A	G	G	G	G	G	G	G	G	G	G	G	G	G	G	G	G	G	G	G	G	G	G	G	G	G	G	G	G	G	G	G	G	G	G	G	G
Nsnp_Ex_c21336_30465618	A/G	1A	492123910	+	NA	NA	NA	NA	NA	NA	A	G	G	A	A	G	G	A	A	G	A	A	N	G	G	A	G	A	G	A	G	A	G	G	A	G	A	A	G	G	G	G	A	G	G	G	A	G	A
AX-109920916	T/G	1A	492623650	+	NA	NA	NA	NA	NA	NA	T	G	G	T	T	G	G	T	T	G	T	T	N	G	G	T	G	T	G	T	G	T	G	G	T	G	T	T	G	G	G	G	T	G	G	G	T	G	T
AX-158544605	A/G	1A	493202599	+	NA	NA	NA	NA	NA	NA	A	A	A	A	A	A	G	A	A	A	A	A	A	A	A	A	G	A	A	A	A	A	A	A	A	A	A	A	A	A	A	A	A	A	A	A	A	A	G
RAC875_c8888_802	T/G	1A	493510725	+	NA	NA	NA	NA	NA	NA	G	T	G	T	T	T	T	G	T	T	T	T	T	T	T	T	T	T	T	T	T	T	T	T	T	T	T	T	T	T	T	T	T	T	T	T	T	T	T
IACX5821	G/A	1A	493736974	+	NA	NA	NA	NA	NA	NA	A	G	A	G	G	G	G	G	G	G	G	G	G	G	G	G	G	G	G	G	G	G	G	G	G	G	G	G	G	G	G	G	G	G	G	G	G	G	G
AX-108753174	C/T	1A	493817949	+	NA	NA	NA	NA	NA	NA	C	T	T	C	C	T	T	C	C	C	C	C	T	T	T	C	T	C	T	C	T	C	T	C	C	T	C	C	T	T	T	T	C	T	T	T	C	T	C
AX-158605760	T/C	1A	494175021	+	NA	NA	NA	NA	NA	NA	T	C	C	T	T	C	T	T	T	T	T	T	C	C	C	T	C	T	C	T	C	T	C	T	T	C	T	T	C	C	C	C	T	C	C	C	T	C	T
BS00032112_51	C/T	1A	494446897	+	NA	NA	NA	NA	NA	NA	C	T	T	C	C	C	T	C	C	C	C	C	T	C	T	C	T	C	T	C	T	C	T	C	C	T	C	C	T	T	T	T	C	T	T	T	C	T	C
AX-94504536	C/A	1A	496304609	+	NA	NA	NA	NA	NA	NA	A	A	A	C	C	A	A	C	C	C	C	C	A	A	A	C	A	C	A	C	A	C	A	C	C	A	C	C	A	A	A	A	C	A	A	A	C	A	A
IAAV5535	C/A	1A	496311585	+	NA	NA	NA	NA	NA	NA	A	A	A	C	C	A	A	C	C	C	C	C	A	A	A	C	A	C	A	C	A	C	A	C	C	A	C	C	A	A	A	A	C	A	A	A	C	A	A
RAC875_c102223_220	C/T	1A	496439674	+	NA	NA	NA	NA	NA	NA	T	C	T	C	C	C	C	C	C	C	C	C	C	C	C	C	C	C	C	C	C	C	C	C	T	C	C	C	C	T	C	T	C	C	C	C	C	C	C
IACX3047	G/A	1A	496478862	+	NA	NA	NA	NA	NA	NA	A	A	A	G	G	A	A	G	G	G	G	G	A	A	A	G	A	G	A	G	A	G	A	G	G	A	G	G	A	A	A	A	G	A	A	A	G	A	A
AX-158537471	T/C	1A	496479398	+	NA	NA	NA	NA	NA	NA	C	C	C	T	T	C	C	T	T	T	T	T	C	C	C	T	C	T	C	T	C	T	C	T	T	C	T	T	C	C	C	C	T	C	C	C	T	C	C
AX-109401732	A/G	1A	496826530	+	NA	NA	NA	NA	NA	NA	G	G	G	A	A	A	G	A	A	A	A	A	A	G	G	A	G	A	G	A	G	A	G	A	A	G	A	A	G	G	G	G	A	G	G	G	A	G	G
AX-111709931	C/T	1A	497082636	+	NA	NA	NA	NA	NA	NA	C	C	C	T	C	T	C	T	C	T	T	T	C	C	C	T	C	T	C	T	C	T	C	T	T	C	T	T	C	C	C	C	T	C	C	C	T	C	C
AX-111506455	G/T	1A	497503475	+	NA	NA	NA	NA	NA	NA	G	G	G	G	G	G	G	G	G	G	G	G	G	G	G	G	G	G	G	G	G	G	G	G	G	G	G	G	G	G	G	G	G	G	G	G	G	G	T
AX-109405334	T/C	1A	497507757	+	NA	NA	NA	NA	NA	NA	T	T	T	T	T	T	T	T	T	T	T	T	T	T	T	T	T	T	T	T	T	T	T	T	T	T	T	T	T	T	T	T	T	T	T	T	T	T	C
AX-158556605	T/C	1A	497622166	+	NA	NA	NA	NA	NA	NA	T	T	T	T	T	T	T	T	T	T	T	T	T	T	T	T	T	T	T	T	T	T	T	T	T	T	T	T	T	T	T	T	T	T	T	T	T	T	C
AX-94462123	T/C	1A	497760681	+	NA	NA	NA	NA	NA	NA	T	T	T	T	T	T	T	T	T	T	T	T	T	T	T	T	T	T	T	T	T	T	T	T	T	T	T	T	T	T	T	T	T	T	T	T	T	T	C
AX-108754470	A/C	1A	497956120	+	NA	NA	NA	NA	NA	NA	A	A	A	A	A	A	A	A	A	A	A	A	A	A	A	A	A	A	A	A	A	A	A	A	A	A	A	A	A	A	A	A	A	A	A	A	A	A	C
AX-158569077	C/T	1A	497968036	+	NA	NA	NA	NA	NA	NA	C	C	C	C	C	C	C	C	C	C	C	C	C	C	C	C	C	C	C	C	C	C	C	C	C	C	C	C	C	C	C	C	C	C	C	C	C	C	T
Nsnp_Ex_rep_c109742_92411838	C/A	1A	498048856	+	NA	NA	NA	NA	NA	NA	C	C	C	C	C	C	C	C	C	C	C	C	C	C	C	C	C	C	C	C	C	C	C	C	C	C	C	C	C	C	C	C	C	C	C	C	C	C	A
Excalibur_c40993_1129	C/T	1A	498064979	+	NA	NA	NA	NA	NA	NA	C	T	C	C	T	T	T	T	C	T	C	C	C	C	C	C	T	T	T	T	C	T	T	T	C	T	C	C	C	C	T	C	C	T	C	C	C	T	T
Nsnp_BF485168B_Ta_2_1	G/A	1A	498065102	+	NA	NA	NA	NA	NA	NA	G	G	G	A	G	G	G	G	A	G	A	A	A	G	A	A	G	G	G	G	A	G	G	G	G	G	A	A	A	G	G	G	A	G	A	A	A	G	G
AX-158536689	G/A	1A	498138400	+	NA	NA	NA	NA	NA	NA	G	G	G	G	A	G	G	G	A	G	G	G	G	G	G	G	G	G	G	G	G	G	G	G	G	G	G	G	G	G	G	G	G	G	G	G	G	G	A
Nsnp_Ku_c21316_31053745	T/C	1A	498141687	+	NA	NA	NA	NA	NA	NA	T	T	T	T	C	T	T	T	C	T	T	T	T	T	T	T	T	T	T	T	T	T	T	T	T	T	T	T	T	T	T	T	T	T	T	T	T	T	C
AX-86174938	G/A	1A	498141767	+	NA	NA	NA	NA	NA	NA	G	G	G	G	A	G	G	G	A	G	G	G	G	G	G	G	G	G	G	G	G	G	G	G	G	G	G	G	G	G	G	G	G	G	G	G	G	G	A
AX-108851331	T/C	1A	498401697	+	NA	NA	NA	NA	NA	NA	T	T	T	C	T	C	T	C	T	C	C	C	T	T	T	C	T	C	T	C	T	C	T	C	C	T	C	C	T	T	T	T	C	T	T	T	C	T	T
CAP12_c1906_217	C/T	1A	498451021	+	NA	NA	NA	NA	NA	NA	C	C	C	T	C	T	C	T	C	T	T	T	C	C	C	T	C	T	C	T	C	T	C	T	T	C	T	T	C	C	C	C	T	C	C	C	T	C	C
Kukri_c30322_414	C/T	1A	498536671	+	NA	NA	NA	NA	NA	NA	C	C	C	T	C	T	C	T	C	T	T	T	C	C	C	T	C	T	C	T	C	T	C	T	T	C	T	T	C	C	C	C	T	C	C	C	T	C	T
AX-94665744	C/T	1A	498807824	+	NA	NA	NA	NA	NA	NA	C	T	C	C	C	C	C	C	T	C	C	C	T	C	C	C	C	T	T	T	C	T	T	T	C	T	C	C	C	C	T	C	C	C	C	C	C	C	T
RAC875_rep_c112044_340	T/C	1A	498811382	+	NA	NA	NA	NA	NA	NA	T	T	T	C	T	C	T	C	T	C	C	C	T	T	T	C	T	C	T	C	T	C	T	C	C	T	C	C	T	T	T	T	C	T	T	T	C	T	C
AX-110003783	G/A	1A	499440191	+	NA	NA	NA	NA	NA	NA	G	G	G	A	G	A	G	A	G	A	A	A	G	G	G	A	G	A	G	A	G	A	G	A	A	G	A	A	G	G	G	G	A	G	G	G	A	G	A
AX-158536815	A/C	1A	499443722	+	NA	NA	NA	NA	NA	NA	C	C	C	A	A	A	A	A	A	A	A	A	C	C	C	A	C	A	C	A	C	A	C	A	A	C	A	A	C	C	C	C	A	C	C	C	A	C	A
TA003955-1138	G/A	1A	499621562	+	NA	NA	NA	NA	NA	NA	G	G	G	A	G	A	G	A	G	A	A	A	G	G	G	A	G	A	G	A	G	A	G	A	A	G	A	A	G	G	G	G	A	G	G	G	A	G	A
Excalibur_c30955_479	C/T	1A	499634435	+	NA	NA	NA	NA	NA	NA	T	T	C	C	C	C	C	C	T	C	C	C	T	T	C	C	T	T	T	T	C	T	T	T	T	T	C	C	C	T	T	T	C	C	C	C	C	C	T
AX-95235178	G/T	1A	499807792	+	NA	NA	NA	NA	NA	NA	G	G	G	T	G	T	G	T	G	T	T	T	G	G	G	T	G	T	G	T	G	T	G	T	T	G	T	T	G	G	G	G	T	G	G	G	T	G	T
RAC875_c32077_284	T/C	1A	499979406	+	NA	NA	NA	NA	NA	NA	C	T	T	T	T	T	T	T	C	T	T	T	C	C	T	T	C	T	T	T	T	T	T	T	C	T	T	T	T	C	T	C	T	T	T	T	T	T	T
IACX5921	A/C	1A	499979665	+	NA	NA	NA	NA	NA	NA	C	A	A	A	A	A	A	A	C	A	A	A	C	C	A	A	C	A	A	A	A	A	A	A	C	A	A	A	A	C	A	C	A	A	A	A	A	A	A
RAC875_c32077_759	G/A	1A	499979880	+	NA	NA	NA	NA	NA	NA	G	G	A	A	G	G	G	G	G	G	A	A	G	G	A	A	G	G	G	G	A	G	G	G	G	G	A	A	A	G	G	G	A	G	A	A	A	G	G
AX-108883214	T/C	1A	500342486	+	NA	NA	NA	NA	NA	NA	T	T	T	C	T	C	T	C	T	C	C	C	T	T	T	C	T	C	T	C	T	C	T	C	C	T	C	C	T	T	T	T	C	T	T	T	C	T	C
IACX5960	T/C	1A	500563562	+	NA	NA	NA	NA	NA	NA	T	T	T	C	T	C	C	C	T	C	C	C	T	T	T	C	T	C	T	C	T	C	T	C	C	T	C	C	T	T	T	T	C	T	T	T	C	T	C
AX-89453705	G/A	1A	500568746	+	NA	NA	NA	NA	NA	NA	G	G	G	A	G	A	G	A	G	A	A	A	G	G	G	A	G	A	G	A	G	A	G	A	A	G	A	A	G	G	G	G	A	G	G	G	A	G	G
AX-158537475	A/G	1A	500821049	+	NA	NA	NA	NA	NA	NA	A	A	A	G	A	G	G	G	A	G	G	G	A	A	A	G	A	G	A	G	A	G	A	G	G	A	G	G	A	A	A	A	G	A	A	A	G	A	G
AX-111135532	G/A	1A	500840476	+	NA	NA	NA	NA	NA	NA	G	G	G	A	G	A	G	A	G	A	A	A	G	G	G	A	G	A	G	A	G	A	G	A	A	G	A	A	G	G	G	G	A	G	G	G	A	G	A
AX-158537445	C/T	1A	500960688	+	NA	NA	NA	NA	NA	NA	C	C	C	T	C	T	T	T	C	T	T	T	C	C	C	T	C	T	C	T	C	T	C	T	T	C	T	T	C	C	C	C	T	C	C	C	T	C	T
Nsnp_Ra_c3270_6136601	G/A	1A	500980859	+	NA	NA	NA	NA	NA	NA	G	G	G	A	G	A	A	A	G	A	A	A	G	G	G	A	G	A	G	A	G	A	G	A	A	G	A	A	G	G	G	G	A	G	G	G	A	G	A
Kukri_rep_c117029_125	T/C	1A	500988764	+	NA	NA	NA	NA	NA	NA	T	T	T	C	T	C	C	C	T	C	C	C	T	T	T	C	T	C	T	C	T	C	T	C	C	T	C	C	T	T	T	T	C	T	T	T	C	T	C
Nsnp_BE445113A_Ta_2_1	T/C	1A	501031021	+	NA	NA	NA	NA	NA	NA	T	T	T	C	T	C	C	C	T	C	C	C	T	T	T	C	T	C	T	C	T	C	T	C	C	T	C	C	T	T	T	T	C	T	T	T	C	T	T
Nsnp_BE445113A_Ta_2_2	A/G	1A	501031094	+	NA	NA	NA	NA	NA	NA	A	A	A	G	A	G	G	G	A	G	G	G	A	A	A	G	A	G	A	G	A	G	A	G	G	A	G	G	A	A	A	A	G	A	A	A	G	A	A
AX-110924523	G/A	1A	501038836	+	NA	NA	NA	NA	NA	NA	G	G	G	A	G	A	A	A	G	A	A	A	G	G	G	A	G	A	G	A	G	A	G	A	A	G	A	A	G	G	G	G	A	G	G	G	A	G	G
AX-95188181	G/C	1A	502804981	+	NA	NA	NA	NA	NA	NA	G	G	G	G	C	G	G	G	C	G	G	G	G	G	G	G	G	G	G	G	G	G	G	G	G	G	G	G	G	G	G	G	G	G	G	G	G	G	C
AX-158537446	G/A	1A	503310491	+	NA	NA	NA	NA	NA	NA	A	A	A	G	G	G	G	G	G	G	G	G	A	A	A	G	A	G	A	G	A	G	A	G	G	A	G	G	A	A	A	A	G	A	A	A	G	A	G
Nsnp_Ku_c15214_23756800	T/C	1A	503312364	+	NA	NA	NA	NA	NA	NA	C	C	C	T	T	T	T	T	T	T	T	T	C	C	C	T	C	T	C	T	C	T	C	T	T	C	T	T	C	C	C	C	T	C	C	C	T	C	T
Nsnp_BG314157A_Ta_2_1	T/C	1A	503369181	+	NA	NA	NA	NA	NA	NA	T	T	T	T	C	T	T	T	C	T	T	T	T	T	T	T	T	T	T	T	T	T	T	T	T	T	T	T	T	T	T	T	T	T	T	T	T	T	C
RFL_Contig22_617	A/G	1A	503379799	+	NA	NA	NA	NA	NA	NA	A	A	A	G	A	G	G	G	A	G	G	G	A	A	A	G	A	G	A	G	A	G	A	G	G	A	G	G	A	A	A	A	G	A	A	A	G	A	A
RFL_Contig22_387	T/G	1A	503380629	+	NA	NA	NA	NA	NA	NA	G	G	G	T	T	T	T	T	T	T	T	T	G	G	G	T	G	T	G	T	G	T	G	T	T	G	T	T	G	G	G	G	T	G	G	G	T	G	T
RAC875_c29540_1109	A/G	1A	504242241	+	NA	NA	NA	NA	NA	NA	G	G	G	A	A	A	A	A	A	A	A	A	G	G	G	A	G	A	G	A	G	A	G	A	A	G	A	A	G	G	G	G	A	G	G	G	A	G	A
RAC875_c29540_413	G/T	1A	504242932	+	NA	NA	NA	NA	NA	NA	G	G	G	T	G	T	T	T	G	T	T	T	G	G	G	T	G	T	G	T	G	T	G	T	T	G	T	T	G	G	G	G	T	G	G	G	T	G	G
Nsnp_Ra_c33025_41968284	G/T	1A	504244093	+	NA	NA	NA	NA	NA	NA	T	T	T	G	G	G	G	G	G	G	G	G	T	T	T	G	T	G	T	G	T	G	T	G	G	T	G	G	T	T	T	T	G	T	T	T	G	T	G
Nsnp_Ex_rep_c108951_91954190	A/G	1A	504244638	+	NA	NA	NA	NA	NA	NA	A	A	A	G	A	G	G	G	A	G	G	G	A	A	A	G	A	G	A	G	A	G	A	G	G	A	G	G	A	A	A	A	G	A	A	A	G	A	A
AX-94644377	T/G	1A	504246182	+	NA	NA	NA	NA	NA	NA	T	T	T	G	T	G	G	G	T	G	G	G	T	T	T	G	T	G	T	G	T	G	T	G	G	T	G	G	T	T	T	T	G	T	T	T	G	T	T
BS00021728_51	T/C	1A	504246937	+	NA	NA	NA	NA	NA	NA	T	T	T	C	T	C	C	C	T	C	C	C	T	T	T	C	T	C	T	C	T	C	T	C	C	T	C	C	T	T	T	T	C	T	T	T	C	T	T
AX-95088854	T/C	1A	504398590	+	NA	NA	NA	NA	NA	NA	C	C	C	T	T	T	T	T	T	T	T	T	C	C	C	T	C	T	C	T	C	T	C	T	T	C	T	T	C	C	C	C	T	C	C	C	T	C	T
Kukri_c58155_786	A/G	1A	504399923	+	NA	NA	NA	NA	NA	NA	A	A	A	A	A	A	A	A	A	A	A	A	A	A	A	A	A	A	A	A	A	A	A	A	A	A	A	A	A	A	A	A	A	A	A	A	A	A	A
AX-109420401	C/T	1A	504978997	+	NA	NA	NA	NA	NA	NA	C	C	C	C	C	C	C	C	C	C	C	C	C	C	C	C	C	C	C	C	C	C	C	C	C	C	C	C	C	C	C	C	C	C	C	C	C	C	C
RAC875_c37545_289	G/A	1A	505282974	+	NA	NA	NA	NA	NA	NA	G	G	G	A	A	G	G	G	A	G	G	G	G	G	G	G	G	G	G	G	G	G	G	G	G	G	G	G	G	G	G	G	G	G	G	G	G	G	G
RAC875_c95548_156	C/T	1A	505283477	+	NA	NA	NA	NA	NA	NA	T	C	C	C	C	C	C	C	C	C	C	C	C	T	C	C	C	C	C	C	C	C	C	C	T	C	C	C	C	T	C	T	C	C	C	C	C	C	C
AX-89341466	C/T	1A	505469553	+	NA	NA	NA	NA	NA	NA	C	C	C	T	T	C	C	C	T	C	C	C	C	C	C	C	C	C	C	C	C	C	C	C	C	C	C	C	C	C	C	C	C	C	C	C	C	C	C
BS00064638_51	G/A	1A	505524378	+	NA	NA	NA	NA	NA	NA	G	G	G	G	G	A	A	A	G	A	A	A	G	G	G	A	G	A	G	A	G	A	G	A	A	G	A	A	G	G	G	G	A	G	G	G	A	G	G
Kukri_c29039_315	T/C	1A	505672022	+	NA	NA	NA	NA	NA	NA	T	T	T	C	C	T	T	T	C	T	T	T	T	T	T	T	T	T	T	T	T	T	T	T	T	T	T	T	T	T	T	T	T	T	T	T	T	T	T
RAC875_c4135_1028	T/C	1A	505673575	+	NA	NA	NA	NA	NA	NA	C	T	T	T	C	C	T	T	T	T	T	T	T	T	C	C	C	T	T	T	T	T	T	T	T	T	T	T	T	T	T	T	T	T	T	T	T	C	C
AX-95122579	G/C	1A	505675635	+	NA	NA	NA	NA	NA	NA	C	G	G	G	G	G	G	G	C	G	G	G	G	C	G	G	C	G	G	G	G	G	G	G	C	G	G	G	G	C	G	C	G	G	G	G	G	G	G
Ra_c21676_178	G/A	1A	506282302	+	NA	NA	NA	NA	NA	NA	A	G	G	G	A	A	G	G	G	G	G	G	G	G	A	A	A	G	G	G	G	G	G	G	G	G	G	G	G	G	G	G	G	G	G	G	G	A	A
Excalibur_c23155_327	C/T	1A	506553332	+	NA	NA	NA	NA	NA	NA	T	C	C	C	T	T	C	C	C	C	C	C	C	C	T	T	T	C	C	C	C	C	C	C	C	C	C	C	C	C	C	C	C	C	C	C	C	T	T
AX-111026726	A/G	1A	506595121	+	NA	NA	NA	NA	NA	NA	G	G	G	A	A	A	A	A	A	A	A	A	G	G	G	A	G	A	G	A	G	A	G	A	A	G	A	A	G	G	G	G	A	G	G	G	A	G	G
Nsnp_Ku_c10292_17066821	T/C	1A	506854738	+	NA	NA	NA	NA	NA	NA	C	C	C	T	T	T	T	T	T	T	T	T	T	C	C	T	C	T	C	T	C	T	C	T	T	C	T	T	C	C	C	C	T	C	C	C	T	C	C
AX-158569338	T/G	1A	506992251	+	NA	NA	NA	NA	NA	NA	G	G	G	T	T	T	T	T	T	T	T	T	G	G	G	T	G	T	G	T	G	T	G	T	T	G	T	T	G	G	G	G	T	G	G	G	T	G	G
AX-158569260	C/T	1A	507075828	+	NA	NA	NA	NA	NA	NA	C	C	C	C	C	C	C	C	C	C	C	C	C	C	C	C	C	C	C	C	C	C	C	C	C	C	C	C	C	C	C	C	C	C	C	C	C	C	C
Nsnp_Ku_c1642_3232242	T/C	1A	507079330	+	NA	NA	NA	NA	NA	NA	C	C	C	T	T	T	T	T	T	T	T	T	C	C	C	T	C	T	C	T	C	T	C	T	T	C	T	T	C	C	C	C	T	C	C	C	T	C	C
Nsnp_BM140362A_Ta_2_2	T/C	1A	507080067	+	NA	NA	NA	NA	NA	NA	T	T	T	T	T	T	T	T	T	T	T	T	T	T	T	T	T	T	T	T	T	T	T	T	T	T	T	T	T	T	T	T	T	T	T	T	T	T	T
AX-109358058	A/G	1A	507080483	+	NA	NA	NA	NA	NA	NA	G	G	G	A	A	A	A	A	A	A	A	A	G	G	G	A	G	A	G	A	G	A	G	A	A	G	A	A	G	G	G	G	A	G	G	G	A	G	G
TA003063-0097	T/C	1A	508151488	+	NA	NA	NA	NA	NA	NA	C	C	C	T	T	T	T	T	T	T	T	T	C	C	C	T	C	T	C	T	C	T	C	T	T	C	T	T	C	C	C	C	T	C	C	C	T	C	C
AX-158537444	G/T	1A	508527141	+	NA	NA	NA	NA	NA	NA	T	T	T	G	G	G	G	G	G	G	G	G	T	T	T	G	T	G	T	G	T	G	T	G	G	T	G	G	T	T	T	T	G	T	T	T	G	T	T
Nsnp_CAP12_c1960_972031	G/A	1A	508527914	+	NA	NA	NA	NA	NA	NA	A	A	A	G	G	G	G	G	G	G	G	G	A	A	A	G	A	G	A	G	A	G	A	G	G	A	G	G	A	A	A	A	G	A	A	A	G	A	A
AX-95194961	C/T	1A	508555015	+	NA	NA	NA	NA	NA	NA	T	T	T	C	C	C	C	C	C	C	C	C	T	T	T	C	T	C	T	C	T	C	T	C	C	T	C	C	T	T	T	T	C	T	T	T	C	T	T
RAC875_c16391_426	A/G	1A	508555181	+	NA	NA	NA	NA	NA	NA	G	A	A	A	A	A	A	A	G	A	A	A	A	G	A	A	G	A	A	A	A	A	A	A	G	A	A	A	A	G	A	G	A	A	A	A	A	A	A
AX-94527824	G/C	1A	508636412	+	NA	NA	NA	NA	NA	NA	G	G	G	G	G	G	G	G	G	G	G	G	G	G	G	G	G	G	G	G	G	G	G	G	G	G	G	G	G	G	G	G	G	C	G	G	G	G	G
AX-108829158	A/G	1A	508641198	+	NA	NA	NA	NA	NA	NA	A	A	A	A	A	A	A	A	A	A	A	A	A	A	A	A	A	A	A	A	A	A	A	A	A	A	A	A	A	A	A	A	A	G	A	A	A	A	A
AX-109320272	G/A	1A	508722083	+	NA	NA	NA	NA	NA	NA	A	A	A	G	G	G	G	G	G	G	G	G	A	A	A	G	A	G	A	G	A	G	A	G	G	A	G	G	A	A	A	A	G	G	A	A	G	A	A
Kukri_c6051_640	C/T	1A	508722219	+	NA	NA	NA	NA	NA	NA	T	C	C	C	T	T	C	C	C	C	C	C	C	C	T	T	T	C	C	C	C	C	C	C	C	C	C	C	C	C	C	C	C	C	C	C	C	T	T
AX-94519549	A/C	1A	508723994	+	NA	NA	NA	NA	NA	NA	C	C	C	A	A	A	A	A	A	A	A	A	C	C	C	A	C	A	C	A	C	A	C	A	A	C	A	A	C	C	C	C	A	C	C	C	A	C	C
TG0045	A/G	1A	508725939	+	NA	NA	NA	NA	NA	NA	A	A	A	A	A	A	A	A	A	A	A	A	A	A	A	A	A	A	A	A	A	A	A	A	A	A	A	A	A	A	A	A	A	G	A	A	A	A	A
AX-109891947	T/C	1A	509035416	+	NA	NA	NA	NA	NA	NA	T	T	T	T	T	C	C	C	T	T	C	C	T	T	T	C	T	C	T	C	T	C	T	T	C	T	C	C	T	T	T	T	C	C	T	T	C	T	T
AX-111499300	T/C	1A	510284293	+	NA	NA	NA	NA	NA	NA	T	T	T	T	T	T	T	T	T	T	T	T	T	T	T	T	T	T	T	T	T	T	T	T	T	T	T	T	T	T	T	T	T	C	T	T	T	T	T
AX-110364500	T/C	1A	511007501	+	NA	NA	NA	NA	NA	NA	T	T	T	T	T	T	T	T	T	T	T	T	T	T	T	T	T	T	T	T	T	T	T	T	T	T	T	T	T	T	T	T	T	C	T	T	T	T	T
AX-110375940	C/T	1A	511012323	+	NA	NA	NA	NA	NA	NA	C	C	C	C	C	C	C	C	C	C	C	C	C	C	C	C	C	C	C	C	C	C	C	C	C	C	C	C	C	C	C	C	C	T	C	C	C	C	C
GENE-0511_161	A/G	1A	511100281	+	NA	NA	NA	NA	NA	NA	G	A	A	A	G	G	A	A	A	A	A	A	A	A	G	G	G	A	A	A	A	A	A	A	A	A	A	A	A	A	A	A	A	A	A	A	A	G	G
AX-94618537	C/G	1A	511101975	+	NA	NA	NA	NA	NA	NA	C	C	C	C	C	C	C	C	C	C	C	C	C	C	C	C	C	C	C	C	C	C	C	C	C	C	C	C	C	C	C	C	C	G	C	C	C	C	C
AX-109279209	C/A	1A	511482395	+	NA	NA	NA	NA	NA	NA	C	C	C	C	C	C	C	C	C	C	C	C	C	C	C	C	C	C	C	C	C	C	C	C	C	C	C	C	C	C	C	C	C	A	C	C	C	C	C
BS00089563_51	A/C	1A	511501046	+	NA	NA	NA	NA	NA	NA	C	A	A	A	A	A	A	A	A	A	A	A	A	C	A	A	A	A	A	A	A	A	A	A	C	A	A	A	A	C	A	C	A	A	A	A	A	A	A
CAP11_c3464_68	T/C	1A	511502198	+	NA	NA	NA	NA	NA	NA	C	T	T	T	C	C	T	T	T	T	T	T	T	T	C	C	C	T	T	T	T	T	T	T	T	T	T	T	T	T	T	T	T	T	T	T	T	C	C
AX-108902594	C/T	1A	512872373	+	NA	NA	NA	NA	NA	NA	C	C	C	T	T	C	C	C	T	T	C	C	C	C	C	C	C	C	C	C	C	C	C	C	C	C	C	C	C	C	C	C	C	C	C	C	C	C	C
Nsnp_Ex_c32590_41222878	C/T	1A	512878229	+	NA	NA	NA	NA	NA	NA	C	C	C	T	T	C	C	C	T	T	C	C	C	C	C	C	C	C	C	C	C	C	C	C	C	C	C	C	C	C	C	C	C	C	C	C	C	C	C
AX-158555342	C/T	1A	512896672	+	NA	NA	NA	NA	NA	NA	C	C	C	T	T	C	C	C	T	T	C	C	C	C	C	C	C	C	C	C	C	C	C	C	C	C	C	C	C	C	C	C	C	C	C	C	C	C	C
AX-108748722	A/G	1A	513495584	+	NA	NA	NA	NA	NA	NA	A	A	A	G	G	A	A	A	G	G	A	A	A	A	A	A	A	A	A	A	A	A	A	A	A	A	A	A	A	A	A	A	A	A	A	A	A	A	A
Kukri_c54678_88	T/C	1A	513625883	+	NA	NA	NA	NA	NA	NA	T	T	T	C	C	T	T	T	C	C	T	T	T	T	T	T	T	T	T	T	T	T	T	T	T	T	T	T	T	T	T	T	T	T	T	T	T	T	T
AX-158536690	G/A	1A	513626064	+	NA	NA	NA	NA	NA	NA	G	G	G	A	A	G	G	G	A	A	G	G	G	G	G	G	G	G	G	G	G	G	G	G	G	G	G	G	G	G	G	G	G	G	G	G	G	G	G
Kukri_c1313_1158	A/C	1A	513661883	+	NA	NA	NA	NA	NA	NA	A	C	C	A	A	A	A	A	A	A	A	A	C	C	C	C	C	A	C	A	C	A	C	A	A	C	A	A	C	C	C	C	A	C	C	C	A	C	A
Ku_c1313_1673	T/C	1A	513662351	+	NA	NA	NA	NA	NA	NA	T	C	C	T	T	T	T	T	T	T	T	T	C	C	C	C	C	T	C	T	C	T	C	T	T	C	T	T	C	C	C	C	T	C	C	C	T	C	T
AX-89413000	T/C	1A	513736580	+	NA	NA	NA	NA	NA	NA	T	T	T	C	C	T	T	T	C	C	T	T	T	T	T	T	T	T	T	T	T	T	T	T	T	T	T	T	T	T	T	T	T	T	T	T	T	T	T
AX-109309948	G/T	1A	513833782	+	NA	NA	NA	NA	NA	NA	G	T	T	G	G	G	G	G	G	G	G	G	T	T	T	T	T	G	T	G	T	G	T	G	G	T	G	G	T	T	T	T	G	T	T	T	G	T	G
Ku_c10813_1122	T/C	1A	513891694	+	NA	NA	NA	NA	NA	NA	T	C	C	T	T	T	T	T	T	T	T	T	C	C	C	C	C	T	C	T	C	T	C	T	T	C	T	T	C	C	C	C	T	C	C	C	T	C	T
Ra_c64515_242	C/A	1A	513894035	+	NA	NA	NA	NA	NA	NA	C	A	A	C	C	C	C	C	C	C	C	C	A	A	A	A	A	C	A	C	A	C	A	C	C	A	C	C	A	A	A	A	C	A	A	A	C	A	C
Nsnp_Ex_c1997_3757721	C/T	1A	514135782	+	NA	NA	NA	NA	NA	NA	C	T	T	C	C	C	C	C	C	C	C	C	T	T	T	T	T	C	T	C	T	C	T	C	C	T	C	C	T	T	T	T	C	T	T	T	C	T	C
Nsnp_Ex_c1997_3757415	A/G	1A	514136080	+	NA	NA	NA	NA	NA	NA	A	A	A	G	G	A	A	A	G	G	A	A	A	A	A	A	A	A	A	A	A	A	A	A	A	A	A	A	A	A	A	A	A	A	A	A	A	A	A
Nsnp_Ex_c1997_3755945	A/C	1A	514137768	+	NA	NA	NA	NA	NA	NA	A	C	C	A	A	A	A	A	A	A	A	A	C	C	C	C	C	A	C	A	C	A	C	A	A	C	A	A	C	C	C	C	A	C	C	C	A	C	C
Nsnp_JD_c6544_7697578	G/A	1A	514138011	+	NA	NA	NA	NA	NA	NA	G	A	A	G	G	G	G	G	G	G	G	G	A	A	A	A	A	G	A	G	A	G	A	G	G	A	G	G	A	A	A	A	G	A	A	A	G	A	G
Jagger_c5280_407	T/C	1A	514138202	+	NA	NA	NA	NA	NA	NA	T	C	C	T	T	T	T	T	T	T	T	T	C	C	C	C	C	T	C	T	C	T	C	T	T	C	T	T	C	C	C	C	T	C	C	C	T	C	T
RAC875_c32452_55	C/T	1A	514138785	+	NA	NA	NA	NA	NA	NA	C	C	C	C	C	C	C	C	C	C	T	C	C	C	C	C	C	C	C	C	C	C	C	C	C	C	C	C	C	C	C	T	C	C	T	T	C	C	C
Kukri_c49170_655	G/A	1A	514553074	+	NA	NA	NA	NA	NA	NA	A	G	G	G	G	A	A	A	G	G	A	A	G	G	G	G	G	A	G	A	G	A	G	A	A	G	A	A	G	G	G	G	A	G	G	G	A	G	G
RAC875_c55891_712	T/C	1A	514692156	+	NA	NA	NA	NA	NA	NA	T	C	T	C	C	C	T	C	T	C	T	T	T	T	T	T	T	T	T	T	T	T	T	T	C	T	T	T	T	C	T	C	T	C	T	T	T	T	T
Kukri_c12984_465	C/T	1A	515546075	+	NA	NA	NA	NA	NA	NA	T	C	C	C	C	T	T	T	C	C	T	T	C	C	C	C	C	T	C	T	C	T	C	T	T	C	T	T	C	C	C	C	T	C	C	C	T	C	C
RAC875_c80876_67	T/G	1A	515553341	+	NA	NA	NA	NA	NA	NA	G	T	T	T	T	G	G	G	T	T	G	G	T	T	T	T	T	G	T	G	T	G	T	G	G	T	G	G	T	T	T	T	G	T	T	T	G	T	T
AX-95159805	A/G	1A	515553934	+	NA	NA	NA	NA	NA	NA	A	A	A	A	A	A	A	A	A	A	A	A	A	A	A	A	A	A	A	A	A	A	A	A	A	A	A	A	A	A	A	A	A	A	A	A	A	A	A
AX-158560524	T/G	1A	516040211	+	NA	NA	NA	NA	NA	NA	G	T	T	T	T	G	G	G	T	T	G	G	T	T	T	T	T	G	T	G	T	G	T	G	G	T	G	G	T	T	T	T	G	T	T	T	G	T	G
AX-110480323	C/A	1A	516041364	+	NA	NA	NA	NA	NA	NA	C	C	C	C	C	C	C	C	C	C	C	C	C	C	C	C	C	C	C	C	C	C	C	C	C	C	C	C	C	C	C	C	C	C	C	C	C	C	C
Nsnp_Ku_c23012_32893918	G/A	1A	516373178	+	NA	NA	NA	NA	NA	NA	A	G	G	G	G	A	A	A	G	G	A	A	G	G	G	G	G	A	G	A	G	A	G	A	A	G	A	A	G	G	G	G	A	G	G	G	A	G	A
Excalibur_c44668_382	G/A	1A	516454549	+	NA	NA	NA	NA	NA	NA	A	G	G	G	G	A	A	A	G	G	A	A	G	G	G	G	G	A	G	A	G	A	G	A	A	G	A	A	G	G	G	G	A	G	G	G	A	G	G
AX-94668573	T/C	1A	516563922	+	NA	NA	NA	NA	NA	NA	T	C	C	T	T	T	T	T	T	T	T	T	C	C	C	C	C	T	C	T	C	T	C	T	T	C	T	T	C	C	C	C	T	C	C	C	T	C	T
TA002402-1350	T/C	1A	516565955	+	NA	NA	NA	NA	NA	NA	T	C	C	T	T	T	T	T	T	T	T	T	C	C	C	C	C	T	C	T	C	T	C	T	T	C	T	T	C	C	C	C	T	C	C	C	T	C	T
AX-95239187	A/G	1A	516568437	+	NA	NA	NA	NA	NA	NA	G	A	A	G	G	G	G	G	G	G	G	G	A	A	A	A	A	G	A	G	A	G	A	G	G	A	G	G	A	A	A	A	G	A	A	A	G	A	G
AX-109851721	T/G	1A	516778905	+	NA	NA	NA	NA	NA	NA	T	T	T	T	T	T	T	T	T	T	T	T	T	T	T	T	T	T	T	T	T	T	T	T	T	T	T	T	T	T	T	T	T	T	T	T	T	T	G
BobNhite_c11946_277	T/G	1A	516786305	+	NA	NA	NA	NA	NA	NA	T	T	T	T	T	T	T	T	T	T	T	T	T	T	T	T	T	T	T	T	T	T	T	T	T	T	T	T	T	T	T	T	T	T	T	T	T	T	G
BS00022788_51	A/C	1A	516786331	+	NA	NA	NA	NA	NA	NA	A	A	A	A	A	A	A	A	A	A	A	A	A	A	A	A	A	A	A	A	A	A	A	A	A	A	A	A	A	A	A	A	A	A	A	A	A	A	C
Excalibur_c10496_651	A/C	1A	517099044	+	NA	NA	NA	NA	NA	NA	C	C	A	A	A	A	C	C	C	A	C	A	C	A	A	C	C	C	C	C	A	C	C	C	A	C	A	A	A	A	C	A	A	A	C	C	A	A	A
AX-89430092	G/A	1A	517102292	+	NA	NA	NA	NA	NA	NA	A	G	G	G	G	A	A	A	G	G	A	A	G	G	G	G	G	A	G	A	G	A	G	A	A	G	A	A	G	G	G	G	A	G	G	G	A	G	G
Kukri_rep_c103469_126	A/G	1A	517415958	+	NA	NA	NA	NA	NA	NA	A	A	A	A	A	A	A	A	A	A	G	A	A	A	A	A	A	A	A	A	A	A	A	A	A	A	A	A	A	A	A	G	A	A	G	G	A	A	A
AX-158560553	T/C	1A	517475339	+	NA	NA	NA	NA	NA	NA	C	T	T	T	T	C	C	C	T	T	C	C	T	T	T	T	T	C	T	C	T	C	T	C	C	T	C	C	T	T	T	T	C	T	T	T	C	T	C
Excalibur_c1845_4911	C/T	1A	517481253	+	NA	NA	NA	NA	NA	NA	T	C	C	C	C	T	T	T	C	C	T	T	C	C	C	C	C	T	C	T	C	T	C	T	T	C	T	T	C	C	C	T	T	C	C	C	T	C	T
RAC875_c12993_201	A/G	1A	517488031	+	NA	NA	NA	NA	NA	NA	G	A	A	A	A	G	G	G	A	A	G	G	A	A	A	A	A	G	A	G	A	G	A	G	G	A	G	G	A	A	A	G	G	A	A	A	G	A	G
AX-95630766	C/T	1A	517488745	+	NA	NA	NA	NA	NA	NA	T	C	C	C	C	T	T	T	C	C	T	T	C	C	C	C	C	T	C	T	C	T	C	T	T	C	T	T	C	C	C	T	T	C	C	C	T	C	T
RAC875_c45115_509	G/A	1A	517489604	+	NA	NA	NA	NA	NA	NA	A	G	G	G	G	A	A	A	G	G	A	A	G	G	G	G	G	A	G	A	G	A	G	A	A	G	A	A	G	G	G	A	A	G	G	G	A	G	A
RAC875_c46460_1128	G/A	1A	517896059	+	NA	NA	NA	NA	NA	NA	G	G	G	G	G	G	G	G	G	G	A	G	G	G	G	G	G	G	G	G	G	G	G	G	G	G	G	G	G	G	G	A	G	G	A	A	G	G	G
IAAV2757	G/T	1A	519266100	+	NA	NA	NA	NA	NA	NA	G	G	T	G	G	G	G	T	G	T	G	T	G	T	T	G	G	G	G	G	T	G	G	G	G	G	T	T	T	G	G	G	T	G	G	G	T	T	T
Nsnp_Ex_c9722_16062937	G/A	1A	519470017	+	NA	NA	NA	NA	NA	NA	G	A	A	G	G	G	G	G	G	G	G	G	A	A	A	G	A	G	A	G	A	G	A	G	G	A	G	G	A	A	A	G	G	G	A	A	G	A	G
Kukri_c18017_1696	A/G	1A	520338583	+	NA	NA	NA	NA	NA	NA	G	A	A	A	A	G	G	G	A	A	G	G	A	A	A	G	A	G	A	G	A	G	A	G	G	A	G	G	A	A	A	G	A	G	A	A	G	A	G
Ra_c11906_1441	G/A	1A	520339971	+	NA	NA	NA	NA	NA	NA	G	G	G	G	G	G	G	G	G	G	A	G	G	G	G	G	G	G	G	G	G	G	G	G	G	G	G	G	G	G	G	A	G	G	A	A	G	G	G
IAAV2694	A/C	1A	520413125	+	NA	NA	NA	NA	NA	NA	A	A	A	A	A	A	A	A	A	C	A	A	A	A	A	C	A	A	A	A	A	A	A	A	A	A	A	A	A	A	A	A	A	C	A	A	A	A	C
BobNhite_c12977_65	A/C	1A	520579741	+	NA	NA	NA	NA	NA	NA	C	A	A	A	A	C	C	C	A	C	C	C	A	A	A	A	A	C	A	C	A	C	A	C	C	A	C	C	A	A	A	A	A	A	A	A	C	A	A
GENE-0487_795	A/G	1A	521337381	+	NA	NA	NA	NA	NA	NA	G	A	A	G	G	G	A	A	A	A	A	A	A	A	A	A	A	A	A	A	A	A	A	A	G	A	A	A	A	G	A	G	A	G	A	A	A	A	A
AX-158569223	T/C	1A	521714646	+	NA	NA	NA	NA	NA	NA	T	C	C	T	T	T	T	T	T	C	T	T	C	C	C	T	T	T	C	T	C	T	C	T	T	C	T	T	C	C	C	C	T	C	C	C	T	C	T
tplb0036b21_694	T/G	1A	521739381	+	NA	NA	NA	NA	NA	NA	T	T	T	T	T	T	T	T	T	T	G	T	T	T	T	T	T	T	T	T	T	T	T	T	T	T	T	T	T	T	T	G	T	T	G	G	T	T	T
AX-109333061	T/C	1A	522239747	+	NA	NA	NA	NA	NA	NA	T	C	C	T	T	T	C	T	T	C	T	T	C	C	C	T	T	T	C	T	C	T	C	T	T	C	T	T	C	C	C	C	T	T	C	C	T	C	T
BS00039378_51	C/T	1A	522500969	+	NA	NA	NA	NA	NA	NA	C	T	T	C	C	C	T	C	C	T	C	C	T	T	T	C	C	C	T	C	T	C	T	C	C	T	C	C	T	T	T	T	C	C	T	T	C	T	C
Nsnp_Ex_c3145_5812670	C/T	1A	522510456	+	NA	NA	NA	NA	NA	NA	T	C	C	C	T	C	C	T	C	C	T	T	C	C	C	C	T	T	C	T	C	T	C	T	T	C	T	T	C	C	C	C	C	C	C	C	T	C	C
AX-158605194	T/C	1A	527021357	+	NA	NA	NA	NA	NA	NA	C	T	T	T	T	T	T	C	T	T	C	C	T	T	T	T	C	C	T	C	T	C	T	C	C	T	C	C	T	T	T	T	T	T	T	T	C	T	T
RAC875_c50811_655	C/A	1A	527178149	+	NA	NA	NA	NA	NA	NA	C	C	C	C	C	C	C	C	C	C	A	C	C	C	C	C	C	C	C	C	C	C	C	C	C	C	C	C	C	C	C	A	C	C	A	A	C	C	C
Nsnp_Ku_c5210_9289260	T/C	1A	527952018	+	NA	NA	NA	NA	NA	NA	T	C	C	T	T	T	C	T	T	C	T	T	C	C	C	T	T	T	C	T	C	T	C	T	T	C	T	T	C	C	C	C	T	T	C	C	T	C	T
Nsnp_Ku_c17322_26392311	T/C	1A	528668820	+	NA	NA	NA	NA	NA	NA	T	C	C	T	T	T	C	T	T	C	T	T	C	C	C	T	T	T	C	T	C	T	C	T	T	C	T	T	C	C	C	C	T	T	C	C	T	C	T
Kukri_c20486_255	G/A	1A	529786392	+	NA	NA	NA	NA	NA	NA	G	G	G	A	A	A	G	G	G	G	G	G	G	G	G	G	G	G	G	G	G	G	G	G	A	G	G	G	G	A	G	A	G	A	G	G	G	G	G
Excalibur_c64439_87	G/A	1A	529786637	+	NA	NA	NA	NA	NA	NA	G	G	G	A	A	A	G	G	G	G	G	G	G	G	G	G	G	G	G	G	G	G	G	G	G	G	G	G	G	G	G	G	G	A	G	G	G	G	G
BS00062876_51	C/T	1A	529788804	+	NA	NA	NA	NA	NA	NA	C	T	T	C	C	C	T	C	C	T	T	C	T	T	T	C	C	C	T	C	T	C	T	C	C	T	C	C	T	T	T	T	C	C	T	T	T	T	C
BS00034278_51	T/G	1A	530173408	+	NA	NA	NA	NA	NA	NA	T	G	G	T	T	T	G	T	T	G	G	T	G	G	G	T	T	T	G	T	G	T	G	T	T	G	T	T	G	G	G	G	T	T	G	G	G	G	T
Nsnp_Ex_c43228_49605281	A/G	1A	530173709	+	NA	NA	NA	NA	NA	NA	A	G	G	A	A	A	G	A	A	G	G	A	G	G	G	A	A	A	G	A	G	A	G	A	A	G	A	A	G	G	G	G	A	A	G	G	G	G	A
CAP7_c1891_230	A/C	1A	530177145	+	NA	NA	NA	NA	NA	NA	A	C	C	A	A	A	C	A	A	C	C	A	C	C	C	A	A	A	C	A	C	A	C	A	A	C	A	A	C	C	C	C	A	A	C	C	C	C	A
Kukri_c67383_102	T/C	1A	530204125	+	NA	NA	NA	NA	NA	NA	T	C	C	T	T	T	C	T	T	C	C	T	C	C	C	T	T	T	C	T	C	T	C	T	T	C	T	T	C	C	C	C	T	T	C	C	C	C	T
RAC875_c8482_160	A/G	1A	530213639	+	NA	NA	NA	NA	NA	NA	A	G	G	A	A	A	G	A	A	G	G	A	G	G	G	A	A	A	G	A	G	A	G	A	A	G	A	A	G	G	G	G	A	A	G	G	G	G	A
Nsnp_Ex_rep_c68085_66839109	A/G	1A	530215024	+	NA	NA	NA	NA	NA	NA	A	G	G	A	A	A	G	A	A	G	G	A	G	G	G	A	A	A	G	A	G	A	G	A	A	G	A	A	G	G	G	G	A	A	G	G	G	G	A
BS00009808_51	C/T	1A	530232703	+	NA	NA	NA	NA	NA	NA	C	T	T	C	C	C	C	C	C	T	T	C	T	T	T	C	C	C	T	C	T	C	T	C	C	T	C	C	T	T	T	T	C	C	T	T	T	T	C
Nsnp_Ra_c11594_18777085	T/C	1A	530236478	+	NA	NA	NA	NA	NA	NA	T	C	C	T	T	T	C	T	T	C	C	T	C	C	C	T	T	T	C	T	C	T	C	T	T	C	T	T	C	C	C	C	T	T	C	C	C	C	T
AX-94488258	T/C	1A	531224589	+	NA	NA	NA	NA	NA	NA	T	T	T	T	T	C	T	T	T	T	T	T	T	T	T	C	T	T	T	T	T	T	T	T	T	T	T	T	T	T	T	T	T	C	T	T	T	T	C
GENE-0527_92	A/G	1A	531605210	+	NA	NA	NA	NA	NA	NA	A	G	G	A	A	A	A	A	A	A	G	A	G	G	G	A	A	A	G	A	G	A	G	A	A	G	A	A	G	G	G	G	A	A	G	G	A	G	G
Nsnp_Ex_c5060_8985678	G/T	1A	531682473	+	NA	NA	NA	NA	NA	NA	T	G	G	G	G	G	G	T	G	T	T	T	G	G	G	G	T	T	G	T	G	T	G	T	T	G	T	T	G	G	G	G	G	G	G	G	G	G	G
BobNhite_c96_170	C/A	1A	531682497	+	NA	NA	NA	NA	NA	NA	A	C	C	C	C	C	C	C	C	C	A	A	C	C	C	C	A	A	C	A	C	A	C	A	A	C	A	A	C	C	C	C	C	C	C	C	C	C	C
AX-89503471	T/C	1A	531720028	+	NA	NA	NA	NA	NA	NA	C	T	T	T	T	T	T	T	T	T	C	C	T	T	T	T	C	C	T	C	T	C	T	C	C	T	C	C	T	T	T	T	T	T	T	T	T	T	T
AX-109384956	C/A	1A	531824271	+	NA	NA	NA	NA	NA	NA	A	C	C	C	C	C	C	C	C	C	A	A	C	C	C	C	A	A	C	A	C	A	C	A	A	C	A	A	C	C	C	C	C	C	C	C	C	C	C
AX-109936176	G/A	1A	531880293	+	NA	NA	NA	NA	NA	NA	A	G	G	A	A	A	G	A	A	A	A	A	G	G	G	G	A	A	G	A	G	A	G	A	A	G	A	A	G	G	G	G	A	G	G	G	G	G	G
AX-94919955	C/T	1A	532245042	+	NA	NA	NA	NA	NA	NA	C	C	C	T	T	T	T	T	T	T	C	C	C	C	C	C	C	C	C	C	C	C	C	C	C	C	C	C	C	C	C	C	T	T	C	C	T	C	C
TA005251-0278	T/C	1A	532251661	+	NA	NA	NA	NA	NA	NA	T	T	C	C	C	C	T	C	T	C	C	C	T	C	C	T	T	T	T	T	T	T	T	T	T	T	C	C	T	T	T	T	C	T	T	T	C	C	T
Nsnp_Ex_c4685_8377545	G/A	1A	532253056	+	NA	NA	NA	NA	NA	NA	A	G	G	G	G	G	G	G	G	G	A	A	G	G	G	G	A	A	G	A	G	A	G	A	A	G	A	A	G	G	G	G	G	G	G	G	G	G	G
AX-158602974	G/T	1A	532262662	+	NA	NA	NA	NA	NA	NA	G	G	G	G	G	G	G	G	G	G	G	G	G	G	G	G	G	G	G	G	G	G	G	G	T	G	G	G	G	G	G	T	G	G	G	G	G	G	T
AX-158556604	C/T	1A	532744397	+	NA	NA	NA	NA	NA	NA	C	C	C	C	C	C	T	C	C	C	C	T	C	C	C	C	C	C	C	C	C	C	C	C	C	C	C	C	C	C	C	C	C	T	C	C	C	C	C
AX-94440483	A/T	1A	532815403	+	NA	NA	NA	NA	NA	NA	T	A	A	T	T	A	A	T	T	T	T	A	A	A	A	A	T	T	A	A	A	A	A	A	A	A	T	T	A	A	A	A	T	A	A	A	T	A	T
AX-158595435	C/A	1A	532918743	+	NA	NA	NA	NA	NA	NA	A	C	C	A	A	C	C	A	A	A	A	C	C	C	C	C	A	A	C	C	C	C	C	C	C	C	A	A	C	C	C	C	A	C	C	C	A	C	A
RAC875_c32848_578	T/C	1A	532920760	+	NA	NA	NA	NA	NA	NA	C	T	T	C	C	C	T	T	T	T	T	T	T	T	T	T	T	T	T	T	T	T	T	T	T	T	T	T	T	T	T	T	T	T	T	T	T	T	T
Nsnp_Ku_c33917_43336069	T/C	1A	532921571	+	NA	NA	NA	NA	NA	NA	C	T	T	C	C	T	T	C	C	C	C	T	T	T	T	T	C	C	T	T	T	T	T	T	T	T	C	C	T	T	T	T	C	T	T	T	C	T	C
BobNhite_c26122_129	T/C	1A	533141036	+	NA	NA	NA	NA	NA	NA	C	T	T	C	C	T	T	C	C	C	C	C	T	T	T	T	C	C	T	T	T	T	T	T	T	T	C	C	T	T	T	T	C	T	T	T	C	T	C
AX-94681397	G/C	1A	533147776	+	NA	NA	NA	NA	NA	NA	C	G	G	C	C	G	G	C	C	C	C	C	G	G	G	G	C	C	G	G	G	G	G	G	G	G	C	C	G	G	G	G	C	G	G	G	C	G	C
AX-95151567	G/A	1A	533148025	+	NA	NA	NA	NA	NA	NA	A	G	G	A	A	G	G	A	A	A	A	A	G	G	G	G	A	A	G	G	G	G	G	G	G	G	A	A	G	G	G	G	A	G	G	G	A	G	A
AX-95629171	T/G	1A	533447403	+	NA	NA	NA	NA	NA	NA	G	T	T	G	G	T	T	G	G	G	G	G	T	T	T	T	G	G	T	T	T	T	T	T	T	T	G	G	T	T	T	T	G	T	T	T	T	T	G
Nsnp_Ex_c6563_11378915	A/C	1A	533447451	+	NA	NA	NA	NA	NA	NA	C	A	A	C	C	A	A	C	C	C	C	C	A	A	A	A	C	C	A	A	A	A	A	A	A	A	C	C	A	A	A	A	C	A	A	A	A	A	C
BS00093390_51	C/T	1A	533448042	+	NA	NA	NA	NA	NA	NA	C	C	C	C	C	C	C	C	C	C	C	C	C	C	C	C	C	C	C	C	C	C	C	C	C	C	C	C	C	C	C	C	C	C	C	C	T	T	T
Kukri_c45512_193	T/C	1A	533902177	+	NA	NA	NA	NA	NA	NA	C	T	T	C	C	T	T	T	C	C	C	C	T	T	T	T	T	C	T	T	T	T	T	T	T	T	C	C	T	T	T	T	C	T	T	T	T	T	C
RAC875_c15975_1208	A/G	1A	533902954	+	NA	NA	NA	NA	NA	NA	G	A	A	G	G	A	A	A	G	G	G	G	A	A	A	A	A	G	A	A	A	A	A	A	A	A	G	G	A	A	A	A	G	A	A	A	A	A	G
AX-95198133	G/A	1A	534051187	+	NA	NA	NA	NA	NA	NA	G	G	A	G	G	G	G	G	G	G	G	G	G	G	G	G	G	G	G	G	G	G	G	G	G	G	G	G	G	G	G	G	G	G	G	G	G	G	G
BS00012042_51	C/T	1A	534242467	+	NA	NA	NA	NA	NA	NA	T	T	C	T	T	C	C	C	T	T	T	T	C	C	C	C	C	T	C	C	C	C	C	C	C	C	T	T	C	C	C	C	T	C	C	C	C	C	T
AX-95218032	G/A	1A	534242500	+	NA	NA	NA	NA	NA	NA	A	A	G	A	A	G	G	G	A	A	A	A	G	G	G	G	G	A	G	G	G	G	G	G	G	G	A	A	G	G	G	G	A	G	G	G	G	G	A
AX-158539768	C/T	1A	534261493	+	NA	NA	NA	NA	NA	NA	T	C	C	T	T	C	C	C	T	T	T	T	C	C	C	C	C	T	C	C	C	C	C	C	C	C	T	T	C	C	C	C	T	C	C	C	C	C	T
Nsnp_CAP7_c3472_1623955	A/G	1A	534265604	+	NA	NA	NA	NA	NA	NA	G	A	A	G	G	A	A	A	G	G	G	G	A	A	A	A	A	G	A	A	A	A	A	A	A	A	G	G	A	A	A	A	G	A	A	A	A	A	G
AX-94502624	C/T	1A	534271688	+	NA	NA	NA	NA	NA	NA	C	C	C	C	C	T	T	C	C	C	C	C	C	C	C	C	C	C	C	C	C	C	C	C	C	C	C	C	C	C	C	C	C	T	C	C	T	C	C
AX-158539767	T/G	1A	534276500	+	NA	NA	NA	NA	NA	NA	G	T	T	G	G	T	T	T	G	G	G	G	T	T	T	T	T	G	T	T	T	T	T	T	T	T	G	G	T	T	T	T	G	T	T	T	T	T	G
AX-158539764	G/A	1A	534536380	+	NA	NA	NA	NA	NA	NA	A	G	G	A	G	G	A	G	G	G	A	G	G	G	G	G	G	A	G	G	G	G	G	G	G	G	G	G	G	G	G	G	G	G	G	G	G	G	A
AX-95159844	T/C	1A	534565904	+	NA	NA	NA	NA	NA	NA	C	T	T	C	T	T	C	T	T	T	C	T	T	T	T	T	T	C	T	T	T	T	T	T	T	T	T	T	T	T	T	T	T	T	T	T	T	T	C
Kukri_c49463_154	T/C	1A	534931341	+	NA	NA	NA	NA	NA	NA	C	T	T	C	T	C	C	T	T	T	C	T	T	T	T	T	T	C	T	T	T	T	T	T	T	T	T	T	T	T	T	T	T	C	T	T	C	T	C
AX-158569055	C/T	1A	534940023	+	NA	NA	NA	NA	NA	NA	C	C	C	C	C	T	C	C	C	C	C	C	C	C	C	C	C	C	C	C	C	C	C	C	C	C	C	C	C	C	C	C	C	T	C	C	T	C	C
BS00110130_51	A/G	1A	535027928	+	NA	NA	NA	NA	NA	NA	A	A	A	A	A	G	A	A	A	A	A	A	A	A	A	A	A	A	A	A	A	A	A	A	A	A	A	A	A	A	A	A	A	G	A	A	G	A	A
AX-158568864	A/G	1A	535036395	+	NA	NA	NA	NA	NA	NA	G	A	A	G	A	A	A	A	A	A	G	A	A	A	A	A	A	G	A	A	A	A	A	A	A	A	A	A	A	A	A	A	A	A	A	A	A	A	A
Excalibur_c45861_189	T/C	1A	535078525	+	NA	NA	NA	NA	NA	NA	C	T	T	C	T	C	C	T	T	T	C	T	T	T	T	T	T	C	T	T	T	T	T	T	T	T	T	T	T	T	T	T	T	C	T	T	C	T	T
Nsnp_BG606986A_Ta_2_1	C/A	1A	535315039	+	NA	NA	NA	NA	NA	NA	C	A	A	C	A	A	C	C	A	A	C	A	C	C	C	A	C	C	C	C	C	C	C	C	C	C	A	A	C	C	C	C	A	A	C	C	A	C	C
AX-111459937	T/C	1A	535327818	+	NA	NA	NA	NA	NA	NA	C	T	T	C	T	T	T	T	T	T	C	T	T	T	T	T	T	C	T	T	T	T	T	T	T	T	T	T	T	T	T	T	T	T	T	T	T	T	T
IACX5778	A/G	1A	535425657	+	NA	NA	NA	NA	NA	NA	A	A	A	A	A	A	A	A	A	A	A	A	A	A	G	G	A	A	A	A	G	A	A	A	A	A	A	A	A	A	A	A	A	A	A	A	A	A	G
BS00022396_51	T/C	1A	535434574	+	NA	NA	NA	NA	NA	NA	T	C	C	T	C	C	T	T	C	T	T	C	T	T	T	C	T	T	T	T	T	T	T	T	T	T	C	C	T	T	T	T	C	C	T	T	C	T	T
BS00109991_51	T/C	1A	536439313	+	NA	NA	NA	NA	NA	NA	C	T	T	C	T	T	C	T	T	T	C	T	T	T	T	T	T	C	T	T	T	T	T	T	T	T	T	T	T	T	T	T	T	T	T	T	C	T	T
BS00110627_51	G/T	1A	536439318	+	NA	NA	NA	NA	NA	NA	T	G	G	T	G	G	T	G	G	G	T	G	G	G	G	G	G	T	G	G	G	G	G	G	G	G	G	G	G	G	G	G	G	G	G	G	T	G	G
GENE-0262_431	G/A	1A	536614259	+	NA	NA	NA	NA	NA	NA	A	G	G	A	G	G	A	G	G	G	A	G	G	G	G	G	G	A	G	G	G	G	G	G	G	G	G	G	G	G	G	G	G	G	G	G	A	G	G
AX-158556627	T/C	1A	536632289	+	NA	NA	NA	NA	NA	NA	C	T	T	C	T	C	C	T	T	T	C	T	T	T	T	C	T	C	T	T	T	T	T	T	T	T	T	T	T	T	T	T	T	C	T	T	T	T	C
AX-108832686	A/C	1A	536666280	+	NA	NA	NA	NA	NA	NA	A	C	C	A	C	C	A	A	C	C	A	A	A	A	A	C	A	A	A	A	A	A	A	A	A	A	C	C	A	A	A	A	C	C	A	A	A	A	C
AX-158556632	G/A	1A	536939480	+	NA	NA	NA	NA	NA	NA	G	G	G	G	G	G	A	A	G	G	G	G	A	A	A	G	A	G	A	A	A	A	A	A	A	A	G	G	A	A	A	A	G	G	A	A	A	A	G
Excalibur_c47013_1503	G/T	1A	536963530	+	NA	NA	NA	NA	NA	NA	G	G	G	G	G	G	T	T	G	G	G	G	T	G	T	G	T	G	G	T	T	T	G	T	T	G	G	G	T	T	T	T	G	G	G	G	T	T	G
BS00073413_51	G/T	1A	537082503	+	NA	NA	NA	NA	NA	NA	G	T	G	G	G	G	G	T	G	G	G	G	T	G	T	G	T	G	G	T	T	T	G	T	T	G	G	G	G	T	T	T	G	G	G	G	G	T	G
RAC875_c23168_480	C/T	1A	537965024	+	NA	NA	NA	NA	NA	NA	C	T	C	C	C	C	C	T	C	C	C	C	T	C	T	C	T	C	C	T	T	T	C	T	T	C	C	C	C	T	T	T	C	C	C	C	C	T	C
GENE-0069_468	A/G	1A	537974238	+	NA	NA	NA	NA	NA	NA	A	G	A	A	A	A	A	G	A	A	A	A	G	A	G	A	G	A	A	G	G	G	A	G	G	A	A	A	A	G	G	G	A	A	A	A	A	G	A
Excalibur_c97157_65	C/T	1A	539702767	+	NA	NA	NA	NA	NA	NA	C	T	C	C	C	C	C	T	C	C	C	C	T	C	T	C	T	C	C	T	T	T	C	T	T	C	C	C	C	T	T	T	C	C	C	C	C	T	C
BobNhite_c23632_322	T/C	1A	539762787	+	NA	NA	NA	NA	NA	NA	T	C	T	T	T	T	T	C	T	T	T	T	C	T	C	T	C	T	T	C	C	C	T	C	C	T	T	T	T	C	C	C	T	T	T	T	T	C	T
Excalibur_rep_c107047_469	T/C	1A	539763352	+	NA	NA	NA	NA	NA	NA	T	T	T	T	T	T	T	T	C	C	C	T	T	T	T	T	T	T	T	T	T	T	T	T	T	T	T	T	T	T	T	T	T	T	T	T	T	T	T
Excalibur_rep_c107047_605	G/A	1A	539763488	+	NA	NA	NA	NA	NA	NA	G	G	G	G	G	G	G	G	A	A	A	G	G	G	G	G	G	G	G	G	G	G	G	G	G	G	G	G	G	G	G	G	G	G	G	G	G	G	G
Tdurum_contig21114_255	C/A	1A	539899993	+	NA	NA	NA	NA	NA	NA	C	A	C	C	C	C	C	A	C	C	C	C	A	C	A	C	A	C	C	A	A	A	C	A	A	C	C	C	C	A	A	A	C	C	C	C	C	A	C
RAC875_c21411_162	T/C	1A	539965003	+	NA	NA	NA	NA	NA	NA	T	C	T	T	T	T	T	C	T	T	T	T	C	T	C	T	C	T	T	C	C	C	T	C	C	T	T	T	T	C	C	C	T	T	T	T	T	C	T
AX-111654095	C/T	1A	540048458	+	NA	NA	NA	NA	NA	NA	C	T	C	C	C	C	C	T	C	C	C	C	T	C	T	C	T	C	C	T	T	T	C	T	T	C	C	C	T	T	T	T	C	C	C	C	T	T	C
Kukri_c7119_392	T/C	1A	540051147	+	NA	NA	NA	NA	NA	NA	T	C	T	T	T	T	T	C	T	T	T	T	C	T	C	T	C	T	T	C	C	C	T	C	C	T	T	T	C	C	C	C	T	T	T	T	C	C	T
IACX5994	T/C	1A	540051771	+	NA	NA	NA	NA	NA	NA	T	C	T	T	T	T	T	C	T	T	T	T	C	T	C	T	C	T	T	C	C	C	T	C	C	T	T	T	C	C	C	C	T	T	T	T	C	C	T
Nsnp_Ex_c33452_41938013	A/G	1A	540051858	+	NA	NA	NA	NA	NA	NA	A	G	A	A	A	A	A	G	A	A	A	A	G	A	G	A	G	A	A	G	G	G	A	G	G	A	A	A	G	G	G	G	A	A	A	A	G	G	A
Nsnp_Ex_c33452_41938159	T/C	1A	540051907	+	NA	NA	NA	NA	NA	NA	T	C	T	T	T	T	T	C	T	T	T	T	C	T	C	T	C	T	T	C	C	C	T	C	C	T	T	T	C	C	C	C	T	T	T	T	C	C	T
Nsnp_JD_c3973_5044238	A/G	1A	540143862	+	NA	NA	NA	NA	NA	NA	A	A	G	A	G	G	G	A	G	G	A	A	A	G	A	G	A	A	G	A	A	A	G	A	A	G	G	G	G	A	A	A	G	A	G	G	G	A	G
Nsnp_Ex_c41953_48657850	C/T	1A	540145139	+	NA	NA	NA	NA	NA	NA	C	C	T	C	T	T	T	C	T	T	C	C	C	T	C	T	C	C	T	C	C	C	T	C	C	T	T	T	T	C	C	C	T	C	T	T	T	C	T
Nsnp_Ex_c41953_48658353	A/G	1A	540146921	+	NA	NA	NA	NA	NA	NA	A	A	G	A	G	G	G	A	G	G	A	A	A	G	A	G	A	A	G	A	A	A	G	A	A	G	G	G	G	A	A	A	G	A	G	G	G	A	G
AX-158537481	T/G	1A	540149217	+	NA	NA	NA	NA	NA	NA	T	T	G	T	G	G	G	T	G	G	T	T	T	G	T	G	T	T	G	T	T	T	G	T	T	G	G	G	G	T	T	T	G	T	G	G	G	T	G
AX-158536810	T/C	1A	540153389	+	NA	NA	NA	NA	NA	NA	T	T	T	T	T	C	T	T	T	T	T	T	T	T	T	C	T	T	T	T	T	T	T	T	T	T	T	T	T	T	T	T	T	T	T	T	T	T	C
AX-158555522	A/G	1A	540197922	+	NA	NA	NA	NA	NA	NA	A	A	G	A	G	G	G	A	G	G	A	A	A	G	A	G	A	A	G	A	A	A	G	A	A	G	G	G	A	A	A	A	G	A	G	G	A	A	A
Ra_c110766_321	A/G	1A	540336653	+	NA	NA	NA	NA	NA	NA	A	A	A	G	A	A	G	A	A	A	A	G	A	A	A	G	A	G	A	A	A	A	A	A	A	A	A	A	A	A	A	A	A	A	A	A	G	A	G
AX-158539843	C/T	1A	540338546	+	NA	NA	NA	NA	NA	NA	C	C	C	T	C	C	T	C	C	C	C	T	C	C	C	T	C	T	C	C	C	C	C	C	C	C	C	C	C	C	C	C	C	C	C	C	T	C	T
Ku_c8992_405	G/A	1A	540403855	+	NA	NA	NA	NA	NA	NA	G	A	G	G	G	G	A	A	G	G	G	G	A	G	A	A	A	G	G	A	A	A	G	A	A	G	G	G	A	A	A	A	G	G	G	G	A	A	G
AX-89373031	A/C	1A	540648013	+	NA	NA	NA	NA	NA	NA	A	C	A	A	A	A	C	C	A	A	A	A	C	A	C	C	C	A	A	C	C	C	A	C	C	A	A	A	C	C	C	C	A	A	A	A	C	C	A
AX-158569311	G/A	1A	540886970	+	NA	NA	NA	NA	NA	NA	G	A	G	G	G	G	A	A	G	G	G	G	A	G	A	A	A	G	G	A	A	A	G	A	A	G	G	G	A	A	A	A	G	G	G	G	A	A	G
Nsnp_Ex_rep_c102067_87314043	A/C	1A	541468815	+	NA	NA	NA	NA	NA	NA	A	C	A	A	A	A	C	C	A	A	C	A	C	A	C	C	C	A	A	C	C	C	A	C	C	A	A	A	C	C	C	C	A	A	A	A	C	C	A
RAC875_rep_c105766_652	G/A	1A	541469236	+	NA	NA	NA	NA	NA	NA	G	A	G	G	G	G	A	A	G	G	G	G	A	G	A	A	A	G	G	A	A	A	G	A	A	G	G	G	A	A	A	A	G	G	G	G	A	A	G
RAC875_c12348_720	A/G	1A	541632749	+	NA	NA	NA	NA	NA	NA	A	G	A	A	A	A	G	G	A	A	G	A	G	A	G	G	G	A	A	G	G	G	A	G	G	A	A	A	A	G	G	G	A	A	A	A	A	G	A
AX-158560577	A/G	1A	541709036	+	NA	NA	NA	NA	NA	NA	A	G	A	A	A	A	G	G	A	A	A	A	G	A	G	G	G	A	A	G	G	G	A	G	G	A	A	A	G	G	G	G	A	A	A	A	G	G	A
AX-111159764	C/T	1A	541989582	+	NA	NA	NA	NA	NA	NA	T	T	C	C	C	C	T	T	C	C	C	C	T	C	T	C	T	C	C	T	T	T	C	T	T	C	C	C	T	T	T	T	C	C	C	C	T	T	C
RFL_Contig5334_831	G/A	1A	541990735	+	NA	NA	NA	NA	NA	NA	A	A	G	G	G	G	A	A	G	G	G	G	A	G	A	G	A	G	G	A	A	A	G	A	A	G	G	G	A	A	A	A	G	G	G	G	A	A	G
AX-94585050	A/G	1A	541991833	+	NA	NA	NA	NA	NA	NA	G	G	A	A	A	A	G	G	A	A	A	A	G	A	G	A	G	A	A	G	G	G	A	G	G	A	A	A	G	G	G	G	A	A	A	A	G	G	A
AX-158544631	G/A	1A	541998121	+	NA	NA	NA	NA	NA	NA	A	A	G	G	G	G	A	A	G	G	G	G	A	G	A	G	A	G	G	A	A	A	G	A	A	G	G	G	A	A	A	A	G	G	G	G	A	A	G
Nsnp_Ex_c28900_37982485	A/G	1A	541999984	+	NA	NA	NA	NA	NA	NA	G	G	A	A	A	A	G	G	A	A	A	A	G	A	G	A	G	A	A	G	G	G	A	G	G	A	A	A	G	G	G	G	A	A	A	A	G	G	A
GENE-0033_233	C/T	1A	542003112	+	NA	NA	NA	NA	NA	NA	T	T	C	C	C	C	T	T	C	C	C	C	T	C	T	C	T	C	C	T	T	T	C	T	T	C	C	C	T	T	T	T	C	C	C	C	T	T	C
Nsnp_BE443588A_Ta_2_2	G/T	1A	542136706	+	NA	NA	NA	NA	NA	NA	T	T	G	G	G	G	T	T	G	G	G	G	T	G	T	G	T	G	G	T	T	T	G	T	T	G	G	G	T	T	T	T	G	G	G	G	T	T	G
AX-158569244	C/T	1A	542434107	+	NA	NA	NA	NA	NA	NA	C	C	C	T	C	C	C	C	C	C	T	T	C	C	C	T	C	T	C	C	C	C	C	C	C	C	C	C	C	C	C	C	C	C	C	C	C	C	T
Nsnp_Ex_c4612_8254533	G/A	1A	542438058	+	NA	NA	NA	NA	NA	NA	G	G	G	A	G	G	G	G	G	G	A	A	G	G	G	A	G	A	G	G	G	G	G	G	G	G	G	G	G	G	G	G	G	G	G	G	G	G	A
IAAV7172	C/T	1A	542438578	+	NA	NA	NA	NA	NA	NA	C	C	C	T	C	C	C	C	C	C	T	T	C	C	C	T	C	T	C	C	C	C	C	C	C	C	C	C	C	C	C	C	C	C	C	C	C	C	T
Tdurum_contig96086_74	C/T	1A	542825285	+	NA	NA	NA	NA	NA	NA	C	C	C	T	C	C	C	C	C	C	T	T	C	C	C	T	C	T	C	C	C	C	C	C	C	C	C	C	C	C	C	C	C	C	C	C	C	C	T
BobNhite_c41272_159	A/G	1A	542825315	+	NA	NA	NA	NA	NA	NA	A	A	A	G	A	A	A	A	A	A	G	G	A	A	A	G	A	G	A	A	A	A	A	A	A	A	A	A	A	A	A	A	A	A	A	A	A	A	G
AX-94480220	G/A	1A	543181046	+	NA	NA	NA	NA	NA	NA	G	G	G	A	G	G	G	G	G	G	A	A	G	G	G	A	G	A	G	G	G	G	G	G	G	G	G	G	G	G	G	G	G	G	G	G	G	G	A
AX-109861530	A/C	1A	543929733	+	NA	NA	NA	NA	NA	NA	A	A	A	C	A	A	A	A	A	A	C	C	A	A	A	C	A	C	A	A	A	A	A	A	A	A	A	A	A	A	A	A	A	A	A	A	A	A	C
Kukri_s117372_152	A/G	1A	543959949	+	NA	NA	NA	NA	NA	NA	G	A	G	A	A	A	A	A	G	A	G	A	G	A	A	A	A	A	A	A	A	A	A	A	A	A	A	A	A	A	A	A	A	A	A	G	A	A	A
BS00095510_51	T/C	1A	543961464	+	NA	NA	NA	NA	NA	NA	T	T	T	T	T	T	T	T	T	T	T	T	T	T	T	C	T	T	T	T	T	T	T	T	T	T	T	T	T	T	T	T	T	T	T	T	T	T	T
AX-111482033	A/C	1A	544050348	+	NA	NA	NA	NA	NA	NA	A	A	A	C	A	A	A	A	A	A	C	C	A	A	A	C	A	C	A	A	A	A	A	A	A	A	A	A	A	A	A	A	A	A	A	A	A	A	C
AX-111593746	G/T	1A	544051112	+	NA	NA	NA	NA	NA	NA	G	G	G	T	G	G	G	G	G	G	T	T	G	G	G	G	G	T	G	G	G	G	G	G	G	G	G	G	G	G	G	G	G	G	G	G	G	G	T
AX-110404143	C/T	1A	544052013	+	NA	NA	NA	NA	NA	NA	C	C	C	C	C	C	C	C	C	C	C	C	C	C	C	T	C	C	C	C	C	C	C	C	C	C	C	C	C	C	C	C	C	C	C	C	C	C	C
Nsnp_CAP11_c1815_982483	A/G	1A	544054498	+	NA	NA	NA	NA	NA	NA	A	A	A	A	A	A	A	A	A	A	A	A	A	A	A	G	A	A	A	A	A	A	A	A	A	A	A	A	A	A	A	A	A	A	A	A	A	A	A
Nsnp_CAP8_c4785_2322876	T/C	1A	544054696	+	NA	NA	NA	NA	NA	NA	T	T	T	C	T	T	T	T	T	T	C	C	T	T	T	C	T	C	T	T	T	T	T	T	T	T	T	T	T	T	T	T	T	T	T	T	T	T	C
AX-94467726	G/A	1A	544055323	+	NA	NA	NA	NA	NA	NA	G	G	G	A	G	G	G	G	G	G	A	A	G	G	G	A	G	A	G	G	G	G	G	G	G	G	G	G	G	G	G	G	G	G	G	G	G	G	A
BS00078085_51	T/C	1A	544055651	+	NA	NA	NA	NA	NA	NA	T	T	T	T	T	T	T	T	T	T	T	T	T	T	T	C	T	T	T	T	T	T	T	T	T	T	T	T	T	T	T	T	T	T	T	T	T	T	T
AX-94400729	G/C	1A	544125960	+	NA	NA	NA	NA	NA	NA	C	C	G	G	G	G	C	C	G	G	G	G	C	G	C	G	C	G	G	C	C	C	G	C	C	G	G	G	C	C	C	C	G	G	G	G	C	C	G
AX-158544473	C/T	1A	544139713	+	NA	NA	NA	NA	NA	NA	T	T	C	C	C	C	T	C	C	C	C	C	T	C	T	T	T	C	C	T	T	T	C	T	T	C	C	C	T	T	T	T	C	C	C	C	T	T	C
RAC875_c32379_216	A/C	1A	544160216	+	NA	NA	NA	NA	NA	NA	C	C	A	A	A	A	C	A	A	A	A	A	C	A	C	C	C	A	A	C	C	C	A	C	C	A	A	A	C	C	C	C	A	A	A	A	C	C	A
BS00070580_51	G/A	1A	544170158	+	NA	NA	NA	NA	NA	NA	A	A	G	G	G	G	A	G	G	G	G	G	A	G	A	G	A	G	G	A	A	A	G	A	A	G	G	G	A	A	A	A	G	G	G	G	A	A	G
AX-94402881	C/T	1A	544170243	+	NA	NA	NA	NA	NA	NA	C	C	C	C	C	C	C	C	C	C	C	C	C	C	C	T	C	C	C	C	C	C	C	C	C	C	C	C	C	C	C	C	C	C	C	C	C	C	C
AX-94532291	G/T	1A	544170272	+	NA	NA	NA	NA	NA	NA	G	G	G	G	G	G	G	G	G	G	G	G	G	G	G	T	G	G	G	G	G	G	G	G	G	G	G	G	G	G	G	G	G	G	G	G	G	G	G
TA005289-1104	G/A	1A	544202682	+	NA	NA	NA	NA	NA	NA	G	G	G	A	G	G	G	G	G	G	A	A	G	G	G	A	G	A	G	G	G	G	G	G	G	G	G	G	G	G	G	G	G	G	G	G	G	G	A
RAC875_c41993_582	A/G	1A	544365169	+	NA	NA	NA	NA	NA	NA	A	A	A	G	A	A	A	A	A	A	G	G	A	A	A	G	A	G	A	A	A	A	A	A	A	A	A	A	A	A	A	A	A	A	A	A	A	A	G
BS00023203_51	T/C	1A	544378367	+	NA	NA	NA	NA	NA	NA	T	T	T	C	T	T	T	T	T	T	C	C	T	T	T	C	T	C	T	T	T	T	T	T	T	C	T	T	T	T	T	T	T	T	T	T	T	T	C
BS00037976_51	C/T	1A	544391479	+	NA	NA	NA	NA	NA	NA	C	C	C	T	C	C	C	C	C	C	T	T	C	C	C	T	C	T	C	C	C	C	C	C	C	T	C	C	C	C	C	C	C	C	C	C	C	C	T
BS00066278_51	G/A	1A	544431383	+	NA	NA	NA	NA	NA	NA	G	A	G	A	A	A	G	G	A	A	G	G	A	G	G	G	A	G	G	G	G	A	G	G	A	G	G	G	G	G	G	G	G	G	G	G	G	G	A
BS00064349_51	C/T	1A	544431385	+	NA	NA	NA	NA	NA	NA	C	T	C	T	T	T	C	C	T	T	C	C	T	C	C	C	T	C	C	C	C	T	C	C	T	C	C	C	C	C	C	C	C	C	C	C	C	C	T
IACX1891	T/C	1A	544604300	+	NA	NA	NA	NA	NA	NA	T	C	T	C	C	C	T	T	C	C	T	T	C	T	T	T	C	T	T	T	T	C	T	T	C	T	T	T	T	T	T	T	T	T	T	T	T	T	C
IACX14	T/G	1A	544605117	+	NA	NA	NA	NA	NA	NA	G	G	T	T	T	T	G	T	T	T	T	T	G	T	G	T	G	T	T	G	G	G	T	G	G	T	G	T	G	G	G	G	T	T	T	T	G	T	T
AX-95162673	T/C	1A	545528557	+	NA	NA	NA	NA	NA	NA	T	T	C	T	C	C	T	C	C	C	T	C	T	C	T	T	T	T	C	T	T	T	C	T	T	T	T	C	T	T	T	T	C	C	C	C	T	C	C
Tdurum_contig51833_439	G/A	1A	545890434	+	NA	NA	NA	NA	NA	NA	G	G	G	A	G	G	G	G	G	G	A	G	G	G	G	G	G	A	G	G	G	G	G	G	G	A	G	G	G	G	G	G	G	G	G	A	G	G	G
Ra_c29200_300	C/A	1A	546044459	+	NA	NA	NA	NA	NA	NA	C	C	A	C	A	A	C	A	A	A	C	A	C	A	C	C	C	C	A	C	C	C	A	C	C	C	C	A	C	C	C	C	A	A	A	C	C	C	C
AX-94969179	G/A	1A	546513007	+	NA	NA	NA	NA	NA	NA	G	G	A	G	A	A	G	A	A	A	G	A	G	A	G	G	G	G	A	G	G	G	A	G	G	G	G	A	G	G	G	G	A	A	A	G	G	G	G
Nsnp_CAP8_rep_c3938_1936666	G/T	1A	547215723	+	NA	NA	NA	NA	NA	NA	G	G	T	G	T	T	G	T	T	T	G	T	G	T	G	G	G	G	T	G	G	G	T	G	G	G	G	T	G	G	G	G	T	T	T	G	G	G	G
Nsnp_BE494527A_Ta_2_1	A/G	1A	547299482	+	NA	NA	NA	NA	NA	NA	A	A	A	G	A	A	A	A	A	A	G	A	A	A	A	A	A	G	A	A	A	A	A	A	A	G	A	A	A	A	A	A	A	A	A	G	A	A	A
AX-110956771	A/G	1A	547944408	+	NA	NA	NA	NA	NA	NA	A	A	A	G	A	A	A	A	A	A	G	A	A	A	A	A	A	G	A	A	A	A	A	A	A	G	A	A	A	A	A	A	A	A	A	G	A	A	G
Ku_c3523_1959	T/C	1A	547964028	+	NA	NA	NA	NA	NA	NA	T	T	T	C	T	T	T	T	T	T	C	T	T	T	T	T	T	C	T	T	T	T	T	T	T	C	T	T	T	T	T	T	T	T	T	C	T	T	C
Nsnp_Ex_c28149_37293173	T/C	1A	547965939	+	NA	NA	NA	NA	NA	NA	T	T	T	C	T	T	T	T	T	T	C	T	T	T	T	T	T	C	T	T	T	T	T	T	T	C	T	T	T	T	T	T	T	T	T	T	T	T	C
RFL_Contig5937_1677	G/A	1A	547967187	+	NA	NA	NA	NA	NA	NA	A	G	A	G	G	G	A	A	G	G	G	G	G	G	A	G	G	G	G	G	A	G	G	G	G	G	A	A	A	G	G	A	A	G	G	G	A	A	A
Excalibur_rep_c72368_68	C/T	1A	548438382	+	NA	NA	NA	NA	NA	NA	C	C	C	T	T	T	C	C	T	C	T	T	C	T	C	T	T	T	T	T	C	T	T	T	C	T	C	C	C	T	T	C	C	T	T	T	C	C	C
AX-158544495	T/G	1A	550111570	+	NA	NA	NA	NA	NA	NA	T	T	T	G	T	T	T	T	T	T	G	G	T	T	T	T	T	G	T	T	T	T	T	T	T	G	T	T	T	G	G	T	T	T	T	G	T	T	T
BobNhite_rep_c49755_131	T/C	1A	550342842	+	NA	NA	NA	NA	NA	NA	T	T	T	C	T	T	T	T	T	T	C	C	T	T	T	T	T	C	T	T	T	T	T	T	T	C	T	T	T	C	C	T	T	T	T	C	T	T	T
Jagger_c468_53	G/A	1A	550343997	+	NA	NA	NA	NA	NA	NA	G	G	G	A	G	G	G	G	G	G	A	A	G	G	G	G	G	A	G	G	G	G	G	G	G	A	G	G	G	A	A	G	G	G	G	A	G	G	G
Excalibur_c33470_175	C/T	1A	550422301	+	NA	NA	NA	NA	NA	NA	T	C	C	C	C	C	C	C	C	C	T	C	C	T	T	T	C	T	T	C	T	C	T	C	C	T	C	C	C	T	T	C	C	C	T	T	T	C	C
BS00030043_51	C/A	1A	550441945	+	NA	NA	NA	NA	NA	NA	C	C	C	A	C	C	C	C	C	C	A	A	C	C	C	C	C	A	C	C	C	C	C	C	C	A	C	C	C	A	A	C	C	C	C	A	C	C	C
AX-94408000	T/C	1A	550444258	+	NA	NA	NA	NA	NA	NA	T	T	T	T	T	T	T	T	T	T	T	C	C	T	T	T	T	T	T	T	T	T	T	C	T	T	T	T	T	T	C	T	T	T	T	T	C	T	T
Nsnp_Ex_c6488_11266589	G/A	1A	550613197	+	NA	NA	NA	NA	NA	NA	G	G	G	A	G	G	G	G	G	G	A	A	G	G	G	G	G	A	G	G	G	G	G	G	G	A	G	G	G	A	A	G	G	G	G	A	A	A	A
Ra_c41164_730	A/C	1A	551320151	+	NA	NA	NA	NA	NA	NA	C	C	A	A	A	A	C	A	A	A	A	A	C	A	C	A	C	A	A	C	C	C	A	C	C	A	C	A	C	A	A	C	A	A	A	A	C	C	A
Ra_c5683_1762	T/C	1A	551461719	+	NA	NA	NA	NA	NA	NA	C	C	T	C	T	T	C	T	T	T	C	T	C	T	C	T	C	C	T	C	C	C	T	C	C	C	C	T	C	C	C	C	T	T	T	C	C	C	T
JD_c285_1438	G/A	1A	551484495	+	NA	NA	NA	NA	NA	NA	A	A	G	G	G	G	A	G	G	G	G	A	A	G	A	G	A	G	G	A	A	A	G	A	A	G	A	G	A	G	G	A	G	G	G	G	A	A	A
AX-89613797	G/A	1A	551745113	+	NA	NA	NA	NA	NA	NA	A	A	G	G	G	G	A	G	G	G	G	A	A	G	A	G	A	G	G	A	A	A	G	A	A	G	A	G	A	G	G	A	G	G	G	G	A	A	A
Tdurum_contig11077_122	C/T	1A	551982071	+	NA	NA	NA	NA	NA	NA	C	T	C	C	C	C	C	C	C	T	C	C	C	C	C	C	T	C	C	C	C	C	C	C	T	C	C	C	C	C	C	C	C	C	C	C	C	C	T
AX-109463886	T/C	1A	552213602	+	NA	NA	NA	NA	NA	NA	T	T	T	C	T	T	T	T	T	T	C	T	T	T	T	T	T	C	T	T	T	T	T	T	T	C	T	T	T	C	C	T	T	T	T	C	T	T	T
RAC875_c45678_1083	G/A	1A	552473738	+	NA	NA	NA	NA	NA	NA	G	G	G	G	G	G	G	G	A	G	G	G	A	G	G	G	A	G	G	G	G	G	G	G	G	G	G	G	G	G	G	G	G	G	G	G	G	G	G
BobNhite_c26569_190	T/C	1A	554207075	+	NA	NA	NA	NA	NA	NA	T	T	T	T	C	C	T	T	T	C	T	C	T	C	C	C	C	C	C	T	C	T	C	T	C	C	C	T	T	C	C	T	T	T	C	T	T	T	T
RAC875_c7563_273	G/A	1A	556299631	+	NA	NA	NA	NA	NA	NA	A	A	G	A	G	G	A	G	G	G	G	A	A	G	A	G	A	A	G	A	A	A	G	A	A	G	A	G	A	G	G	A	G	G	G	G	A	A	A
Tdurum_contig10036_1044	A/C	1A	556302238	+	NA	NA	NA	NA	NA	NA	A	C	A	A	A	A	A	A	A	C	A	A	A	A	C	A	C	A	A	A	C	A	A	A	C	A	A	A	A	A	A	A	A	A	A	A	C	A	A
Tdurum_contig10036_977	C/A	1A	556302256	+	NA	NA	NA	NA	NA	NA	C	A	C	C	C	C	C	C	C	A	C	C	C	C	A	C	A	C	C	C	A	C	C	C	A	C	C	C	C	C	C	C	C	C	C	C	A	C	C
Kukri_c30159_573	T/C	1A	556303039	+	NA	NA	NA	NA	NA	NA	T	C	T	T	T	T	T	T	T	C	T	T	T	T	C	T	C	T	T	T	C	T	T	T	C	T	T	T	T	T	T	T	T	T	T	T	C	T	T
Tdurum_contig10036_741	T/C	1A	556303611	+	NA	NA	NA	NA	NA	NA	T	C	T	T	T	T	T	T	T	C	T	T	T	T	C	T	C	T	T	T	T	T	T	T	C	T	T	T	T	T	T	T	T	T	T	T	C	T	T
Tdurum_contig10036_474	G/A	1A	556304848	+	NA	NA	NA	NA	NA	NA	G	A	G	G	G	G	G	G	G	A	G	G	G	G	A	G	A	G	G	G	A	G	G	G	A	G	G	G	G	G	G	G	G	G	G	G	A	G	G
AX-158568870	T/G	1A	556349638	+	NA	NA	NA	NA	NA	NA	G	G	T	G	T	T	G	T	T	T	T	G	G	T	G	T	G	G	T	G	G	G	T	G	G	T	G	T	G	T	T	G	T	T	T	T	G	G	G
BobNhite_c2027_84	T/C	1A	556793218	+	NA	NA	NA	NA	NA	NA	T	C	T	T	T	T	T	T	T	C	T	T	T	T	C	T	C	T	T	T	T	T	T	T	C	T	T	T	T	T	T	T	T	T	T	T	C	T	T
Kukri_c4453_1248	T/C	1A	556941481	+	NA	NA	NA	NA	NA	NA	T	T	T	T	T	T	T	T	T	T	T	T	T	T	T	T	T	T	T	T	T	T	T	T	T	T	T	T	T	T	T	T	T	T	T	T	T	T	T
RAC875_c17188_1696	C/T	1A	556941905	+	NA	NA	NA	NA	NA	NA	C	C	C	C	C	C	C	C	C	C	C	C	C	C	C	C	C	C	C	C	C	C	C	C	C	C	C	C	C	C	C	C	C	C	C	C	C	C	C
RAC875_c15593_1421	G/A	1A	556942219	+	NA	NA	NA	NA	NA	NA	G	G	G	G	G	G	G	G	G	G	G	G	G	G	G	G	G	G	G	G	G	G	G	G	G	G	G	G	G	G	G	G	G	G	G	G	G	G	G
Tdurum_contig32775_78	A/G	1A	556961395	+	NA	NA	NA	NA	NA	NA	G	A	A	A	A	A	A	A	A	A	G	A	A	G	A	G	G	G	G	G	A	G	G	G	A	G	A	A	A	G	G	A	A	G	G	G	A	A	A
AX-94948241	A/C	1A	557155113	+	NA	NA	NA	NA	NA	NA	A	C	C	C	C	C	C	C	C	C	A	A	C	A	C	A	C	A	A	A	C	A	A	A	C	A	C	C	C	A	A	C	C	A	A	A	C	C	C
AX-94690045	G/T	1A	557294552	+	NA	NA	NA	NA	NA	NA	G	G	T	G	T	T	G	T	T	T	G	G	G	T	G	T	G	G	T	G	G	G	T	G	G	G	G	T	G	G	G	G	T	T	T	G	G	G	G
AX-158605771	T/C	1A	557562061	+	NA	NA	NA	NA	NA	NA	T	T	C	T	C	C	T	C	C	C	T	T	T	C	T	C	T	T	C	T	T	T	C	T	T	T	T	C	T	T	T	T	C	C	C	T	T	T	T
AX-109348426	G/A	1A	557886247	+	NA	NA	NA	NA	NA	NA	G	G	A	G	A	A	G	A	A	A	G	G	G	A	G	A	G	G	A	G	G	G	A	G	G	G	G	A	G	G	G	G	A	A	A	G	G	G	G
Tdurum_contig56662_54	A/G	1A	557932913	+	NA	NA	NA	NA	NA	NA	A	A	G	A	G	G	A	G	G	G	A	A	A	G	A	G	A	A	G	A	A	A	G	A	A	A	A	G	A	A	A	A	G	G	G	A	A	A	A
AX-158568868	T/C	1A	558484504	+	NA	NA	NA	NA	NA	NA	T	T	C	T	C	C	T	C	C	C	T	T	T	C	T	C	T	T	C	T	T	T	C	T	T	T	T	C	T	T	T	T	C	C	C	T	T	T	T
AX-158569265	C/A	1A	558490490	+	NA	NA	NA	NA	NA	NA	C	C	A	C	A	A	C	A	A	A	C	C	C	A	C	A	C	C	A	C	C	C	A	C	C	C	C	A	C	C	C	C	A	A	A	C	C	C	C
AX-94618000	T/C	1A	562785183	+	NA	NA	NA	NA	NA	NA	T	C	T	T	T	T	T	T	T	T	C	C	T	C	T	C	T	C	C	C	T	T	C	C	T	C	T	C	T	C	C	T	T	T	C	T	T	C	T
BS00062631_51	G/T	1A	563781009	+	NA	NA	NA	NA	NA	NA	T	G	G	T	T	G	T	T	G	G	G	T	G	T	G	G	G	G	G	G	G	G	G	G	G	G	G	G	G	T	G	T	G	G	T	T	G	G	G
Tdurum_contig44938_2966	C/T	1A	563781647	+	NA	NA	NA	NA	NA	NA	T	C	C	T	C	T	T	T	T	C	C	C	T	C	T	T	T	T	C	C	T	T	C	C	C	T	T	T	C	C	C	C	C	T	C	C	T	T	T
AX-94761084	C/A	1A	564278224	+	NA	NA	NA	NA	NA	NA	C	C	C	C	C	C	C	C	C	A	C	C	C	C	A	C	C	C	C	C	A	C	C	C	A	C	C	C	C	C	C	C	C	C	C	C	A	C	C
Nsnp_Ku_rep_c109724_94227136	A/G	1A	564302479	+	NA	NA	NA	NA	NA	NA	G	G	A	G	A	A	G	A	A	A	G	G	G	A	G	A	G	G	A	G	G	G	A	G	G	A	G	A	G	G	G	G	A	A	A	G	G	A	A
AX-158555485	A/G	1A	564398835	+	NA	NA	NA	NA	NA	NA	G	G	A	G	A	A	A	A	A	A	G	G	G	A	G	A	G	G	A	G	G	G	A	G	G	A	G	A	G	A	A	G	A	A	A	A	G	A	A
Excalibur_c1936_1072	C/A	1A	564749344	+	NA	NA	NA	NA	NA	NA	A	A	C	A	C	C	C	C	C	C	A	A	A	C	A	C	A	A	C	A	A	A	C	A	A	A	A	C	A	C	C	A	C	C	C	C	A	A	A
Tdurum_contig46030_580	C/T	1A	565274458	+	NA	NA	NA	NA	NA	NA	T	C	C	T	T	T	C	T	C	C	C	C	C	C	C	C	C	C	C	C	C	C	C	C	C	C	C	C	C	C	C	C	C	C	C	C	C	C	C
Kukri_rep_c102102_273	T/C	1A	567977866	+	NA	NA	NA	NA	NA	NA	T	C	T	T	T	T	T	T	T	C	T	T	T	C	C	C	C	C	C	C	C	T	C	C	C	C	T	T	C	C	T	T	T	T	T	T	T	T	T
AX-158555535	C/T	1A	567987836	+	NA	NA	NA	NA	NA	NA	C	C	T	C	T	T	C	T	T	T	C	C	C	T	C	T	C	C	T	C	C	C	T	C	C	C	C	T	C	C	C	C	T	T	T	C	C	C	C
BobNhite_c44460_821	C/T	1A	568012011	+	NA	NA	NA	NA	NA	NA	C	T	C	C	C	C	C	C	C	T	C	C	C	T	T	T	T	T	T	T	T	C	T	T	T	T	C	C	T	T	C	C	C	C	C	C	C	C	C
Kukri_c51781_199	C/A	1A	568547537	+	NA	NA	NA	NA	NA	NA	C	C	C	A	C	C	A	C	C	C	A	C	C	C	C	C	C	C	C	C	C	C	C	C	C	A	C	C	C	C	C	C	C	C	C	A	C	A	A
tplb0030a05_2386	A/G	1A	569450193	+	NA	NA	NA	NA	NA	NA	A	G	A	A	A	A	G	A	A	A	G	A	A	A	A	A	A	A	A	A	A	G	A	G	G	A	G	A	A	A	A	A	G	A	A	A	A	A	A
CAP12_c8163_118	G/A	1A	569466063	+	NA	NA	NA	NA	NA	NA	G	G	G	G	G	G	A	G	G	G	A	G	G	G	G	G	G	G	G	G	G	G	G	G	G	G	G	G	G	G	G	G	G	G	G	A	G	A	G
AX-95077803	C/A	1A	569947743	+	NA	NA	NA	NA	NA	NA	C	C	A	C	A	A	C	A	A	A	C	C	C	A	C	A	C	C	A	C	C	C	A	C	C	C	C	A	C	C	C	C	A	A	A	C	C	C	C
Kukri_c50467_1017	A/G	1A	570142389	+	NA	NA	NA	NA	NA	NA	A	A	G	A	A	A	A	G	G	G	A	A	G	G	A	A	G	G	G	G	G	A	G	A	A	A	A	G	G	G	G	G	A	A	G	A	G	A	A
BobNhite_c9091_160	A/C	1A	570272942	+	NA	NA	NA	NA	NA	NA	A	C	A	A	A	A	A	A	A	A	A	A	C	C	A	C	C	C	C	C	A	C	C	C	A	C	A	A	A	C	A	A	A	A	A	A	A	A	A
BobNhite_c37358_208	C/T	1A	571788166	+	NA	NA	NA	NA	NA	NA	T	T	C	T	C	C	T	C	C	C	T	T	T	C	T	C	T	T	C	T	T	T	C	T	T	C	T	C	T	T	T	T	C	C	C	T	T	T	C
AX-158536782	A/G	1A	572212121	+	NA	NA	NA	NA	NA	NA	G	G	A	G	A	A	G	A	A	A	G	G	G	A	G	A	G	G	A	G	G	G	A	G	G	A	G	A	G	G	G	G	A	A	A	G	G	G	A
Excalibur_c66_147	A/G	1A	572350861	+	NA	NA	NA	NA	NA	NA	A	A	G	A	G	G	A	G	G	G	A	A	A	G	A	G	A	A	G	A	A	A	G	A	A	A	A	G	A	A	A	A	G	G	G	A	A	A	A
Tdurum_contig81011_244	T/C	1A	572350933	+	NA	NA	NA	NA	NA	NA	T	T	C	T	C	C	T	C	C	C	T	T	T	C	T	C	T	T	C	T	T	T	C	T	T	T	T	C	T	T	T	T	C	C	C	T	T	T	T
Nsnp_CAP11_c146_160903	A/G	1A	572350981	+	NA	NA	NA	NA	NA	NA	A	A	G	A	G	G	A	G	G	G	A	A	A	G	A	G	A	A	G	A	A	A	G	A	A	A	A	G	A	A	A	A	G	G	G	A	A	A	A
AX-108948487	T/C	1A	573946587	+	NA	NA	NA	NA	NA	NA	T	T	T	T	T	T	C	T	T	T	T	T	T	T	T	T	T	T	T	T	T	T	T	T	T	C	T	T	T	C	T	T	T	T	T	C	T	T	C
AX-108819088	G/A	1A	574188459	+	NA	NA	NA	NA	NA	NA	G	G	G	G	G	G	A	G	G	G	G	G	G	G	G	G	G	G	G	G	G	G	G	G	G	A	G	G	G	A	G	G	G	G	G	A	G	G	A
AX-94452444	T/C	1A	574252073	+	NA	NA	NA	NA	NA	NA	T	T	T	T	T	T	C	T	T	T	T	T	T	T	T	T	T	T	T	T	T	T	T	T	T	C	T	T	T	C	T	T	T	T	T	C	T	T	C
AX-158556635	C/T	1A	574253143	+	NA	NA	NA	NA	NA	NA	C	C	T	C	T	T	C	C	T	T	C	C	C	T	C	T	C	C	T	C	C	C	T	C	C	C	C	T	C	C	C	T	T	T	T	C	C	C	C
Nsnp_Ex_c10631_17340809	G/A	1A	574356702	+	NA	NA	NA	NA	NA	NA	G	G	G	G	G	G	G	G	G	G	G	G	G	G	G	G	G	G	G	G	G	G	G	G	G	A	G	G	G	A	G	G	G	G	G	A	G	G	A
AX-95139868	A/G	1A	575223342	+	NA	NA	NA	NA	NA	NA	A	G	A	A	G	A	G	A	A	A	A	A	A	G	A	G	G	G	G	G	G	A	G	A	A	G	A	A	G	G	A	G	A	A	A	A	A	A	A
TA002215-1444	C/T	1A	576614606	+	NA	NA	NA	NA	NA	NA	C	C	C	C	C	C	C	C	C	C	C	C	C	C	T	C	C	C	C	C	C	C	C	C	C	C	C	C	C	C	C	T	C	C	C	C	C	C	C
Excalibur_c15389_501	G/A	1A	576614779	+	NA	NA	NA	NA	NA	NA	G	G	G	G	G	G	G	G	G	G	G	G	G	G	A	G	G	G	G	G	G	G	G	G	G	G	G	G	G	G	G	A	G	G	G	G	G	G	G
Kukri_c8395_1352	A/G	1A	576614790	+	NA	NA	NA	NA	NA	NA	A	A	A	A	A	A	A	A	A	A	A	A	A	A	G	A	A	A	A	A	A	A	A	A	A	A	A	A	A	A	A	G	A	A	A	A	A	A	A
AX-158560331	C/A	1A	576638139	+	NA	NA	NA	NA	NA	NA	A	C	C	A	C	C	C	A	C	C	C	C	C	C	C	C	C	C	C	C	C	C	C	C	C	A	C	C	C	A	C	A	C	C	C	A	C	A	A
AX-95137931	C/T	1A	576778490	+	NA	NA	NA	NA	NA	NA	C	C	C	T	C	C	C	T	C	C	C	C	C	C	C	T	C	C	C	C	C	C	C	C	C	T	C	C	C	T	C	T	C	C	C	T	C	T	T
AX-89462272	T/C	1A	576783161	+	NA	NA	NA	NA	NA	NA	T	T	T	C	T	T	T	C	T	T	T	T	T	T	T	C	T	T	T	T	T	T	T	T	T	C	T	T	T	C	T	C	T	T	T	C	T	C	C
Nsnp_Ex_c18499_27344859	C/T	1A	576896898	+	NA	NA	NA	NA	NA	NA	T	C	C	T	C	C	C	T	C	C	C	C	C	C	C	T	C	C	C	C	C	C	C	C	C	T	C	C	C	T	C	T	C	C	C	T	C	T	T
BS00023114_51	C/T	1A	577079096	+	NA	NA	NA	NA	NA	NA	T	C	C	T	C	C	C	T	C	C	C	C	C	C	C	T	C	C	C	C	C	C	C	C	C	T	C	C	C	T	C	T	C	C	C	T	C	T	T
BS00106641_51	T/C	1A	577079110	+	NA	NA	NA	NA	NA	NA	C	T	T	C	T	T	T	C	T	T	T	T	T	T	T	C	T	T	T	T	T	T	T	T	T	C	T	T	T	C	T	C	T	T	T	C	T	C	C
AX-158537419	G/A	1A	577274548	+	NA	NA	NA	NA	NA	NA	A	G	G	A	G	G	G	A	G	G	G	G	G	G	G	A	G	G	G	G	G	G	G	G	G	A	G	G	G	A	G	A	G	G	G	A	G	A	A
AX-94503114	G/A	1A	577463127	+	NA	NA	NA	NA	NA	NA	A	G	G	A	G	G	G	A	G	G	G	G	G	G	G	A	G	G	G	G	G	G	G	G	G	A	G	A	A	A	G	A	A	G	G	A	G	A	A
AX-158537421	C/T	1A	577470906	+	NA	NA	NA	NA	NA	NA	T	C	C	T	C	C	C	T	C	C	C	C	C	C	C	T	C	C	C	C	C	C	C	C	C	T	C	T	T	T	C	T	T	C	C	T	C	T	T
BS00022824_51	T/C	1A	577474237	+	NA	NA	NA	NA	NA	NA	C	T	T	C	T	T	T	C	T	T	T	T	T	T	T	C	T	T	T	T	T	T	T	T	T	C	T	C	C	C	T	C	C	T	T	C	T	C	C
AX-111123655	C/A	1A	577498153	+	NA	NA	NA	NA	NA	NA	A	C	C	C	C	C	C	C	C	C	C	C	C	C	C	A	C	C	C	C	C	C	C	C	C	C	C	A	A	C	C	C	A	C	C	C	C	C	C
AX-158569206	G/A	1A	577803900	+	NA	NA	NA	NA	NA	NA	A	G	G	G	G	G	G	G	G	G	G	G	G	G	G	A	G	G	G	G	G	G	G	G	G	A	G	G	G	A	G	A	G	G	G	A	G	A	A
Nsnp_Ex_c9343_15514687	T/G	1A	577841015	+	NA	NA	NA	NA	NA	NA	T	T	T	T	T	T	T	T	T	T	T	T	T	T	T	G	T	T	T	T	T	T	T	T	T	G	T	G	G	G	T	G	G	T	T	G	T	G	G
Nsnp_Ex_c9343_15514531	G/A	1A	577841074	+	NA	NA	NA	NA	NA	NA	G	G	G	G	G	G	G	G	G	G	G	G	G	G	G	A	G	G	G	G	G	G	G	G	G	A	G	A	A	A	G	A	A	G	G	A	G	A	A
RAC875_c53725_217	G/A	1A	577841678	+	NA	NA	NA	NA	NA	NA	G	G	G	G	G	G	G	G	G	G	G	G	G	G	G	A	G	G	G	G	G	G	G	G	G	A	G	A	A	A	G	A	A	G	G	A	G	A	A
AX-158569204	T/C	1A	577873699	+	NA	NA	NA	NA	NA	NA	T	T	T	T	T	T	T	T	T	T	T	T	T	T	T	C	T	T	T	T	T	T	T	T	T	C	T	C	C	C	T	C	C	T	T	C	T	C	C
AX-109380588	G/A	1A	578015832	+	NA	NA	NA	NA	NA	NA	G	G	G	G	G	G	G	G	G	G	G	G	G	G	G	A	G	G	G	G	G	G	G	G	G	A	G	A	A	A	G	A	A	G	G	A	G	A	A
AX-94430594	C/T	1A	579198978	+	NA	NA	NA	NA	NA	NA	C	C	T	C	C	C	C	C	C	C	C	C	C	C	C	T	C	C	C	C	C	C	C	C	C	T	C	T	T	T	C	T	T	T	C	C	C	T	T
Ex_c3201_1046	G/A	1A	579299169	+	NA	NA	NA	NA	NA	NA	G	G	G	G	G	G	G	G	G	G	G	G	G	G	G	G	G	G	G	G	G	G	G	G	G	G	G	A	A	G	G	G	A	G	G	G	G	G	G
Nsnp_Ex_c3201_5910642	G/A	1A	579299273	+	NA	NA	NA	NA	NA	NA	G	G	A	G	G	G	G	G	G	G	G	G	G	G	G	A	G	G	G	G	G	G	G	G	G	A	G	A	A	A	G	A	A	A	G	G	G	A	A
AX-110395760	C/T	1A	579301225	+	NA	NA	NA	NA	NA	NA	C	C	C	C	C	C	C	C	C	C	C	C	C	C	C	C	C	C	C	C	C	C	C	C	C	C	C	T	C	C	C	C	T	C	C	C	C	C	C
AX-158539929	T/C	1A	579301604	+	NA	NA	NA	NA	NA	NA	T	T	C	T	T	T	T	T	T	T	T	T	T	T	T	C	T	T	T	T	T	T	T	T	T	C	T	C	C	C	T	C	C	C	T	T	T	C	C
BobNhite_rep_c50057_164	T/C	1A	579712577	+	NA	NA	NA	NA	NA	NA	C	T	T	T	T	T	T	T	T	T	C	T	T	T	T	T	T	T	T	T	T	T	T	T	T	T	T	T	T	T	T	T	T	T	T	T	T	T	T
IAAV3040	G/A	1A	579830476	+	NA	NA	NA	NA	NA	NA	A	G	G	G	G	G	G	G	G	G	A	G	G	G	G	G	G	G	G	G	G	G	G	G	G	G	G	G	G	G	G	A	G	G	G	G	G	G	G
Tdurum_contig93330_656	G/A	1A	579864832	+	NA	NA	NA	NA	NA	NA	A	G	G	G	G	G	G	G	G	G	A	G	G	G	G	G	G	G	G	G	G	G	G	G	G	G	G	G	G	G	G	A	G	G	G	G	G	G	G
GENE-0514_210	T/G	1A	579865377	+	NA	NA	NA	NA	NA	NA	G	T	T	T	T	T	T	T	T	T	G	T	T	T	T	T	T	T	T	T	T	T	T	T	T	T	T	T	T	T	T	G	T	T	T	T	T	T	T
AX-158605698	A/G	1A	580188586	+	NA	NA	NA	NA	NA	NA	G	A	A	A	G	G	G	A	A	A	A	A	G	A	A	A	A	A	A	A	A	A	A	A	A	A	A	G	G	A	G	A	G	A	G	G	A	A	A
AX-94760290	G/C	1A	580424830	+	NA	NA	NA	NA	NA	NA	C	G	G	G	C	C	C	G	G	G	G	G	C	G	G	G	G	G	G	G	G	G	G	G	G	G	G	C	C	G	C	G	C	G	C	C	G	G	G
RAC875_rep_c99027_551	C/T	1A	581572925	+	NA	NA	NA	NA	NA	NA	T	C	C	T	T	T	T	T	T	C	C	T	C	T	C	C	C	C	C	C	C	C	C	C	C	C	C	C	C	T	C	T	C	C	T	T	C	C	C
AX-95160390	G/C	1A	581754789	+	NA	NA	NA	NA	NA	NA	G	C	C	G	G	G	G	G	G	C	G	G	C	G	C	C	C	C	C	C	C	C	C	C	C	C	C	C	C	G	C	G	C	C	G	G	C	C	C
AX-94945293	C/T	1A	582294879	+	NA	NA	NA	NA	NA	NA	C	C	T	C	C	C	C	C	C	C	C	C	T	C	C	C	C	C	C	C	C	C	C	C	C	C	C	C	C	C	C	C	C	C	C	C	C	C	C
BobNhite_c2135_96	C/T	1A	582423174	+	NA	NA	NA	NA	NA	NA	T	C	C	T	T	T	T	T	T	C	C	T	C	T	C	C	C	C	C	C	C	C	C	C	C	C	C	C	C	T	C	T	C	C	T	T	C	C	C
AX-158569026	T/C	1A	582645090	+	NA	NA	NA	NA	NA	NA	C	T	T	T	C	C	C	T	T	T	C	T	C	T	T	T	T	T	T	T	T	T	T	T	T	T	T	C	C	T	C	T	T	T	T	T	T	T	T
AX-158555540	A/G	1A	582700265	+	NA	NA	NA	NA	NA	NA	G	A	A	A	G	G	G	A	A	G	G	A	A	A	A	A	A	A	A	A	A	A	A	A	A	A	A	A	A	A	A	A	A	A	A	A	A	A	A
Excalibur_c5838_110	G/A	1A	582710319	+	NA	NA	NA	NA	NA	NA	A	G	G	A	A	A	A	A	A	G	G	A	G	A	G	G	G	G	G	G	G	G	G	G	G	G	G	G	G	A	G	A	G	G	A	A	G	G	G
BS00065170_51	T/C	1A	582749051	+	NA	NA	NA	NA	NA	NA	C	T	T	T	C	C	C	T	T	C	C	T	T	T	T	T	T	T	T	T	T	T	T	T	T	T	T	T	T	T	T	T	T	T	T	T	T	T	T
RAC875_c14613_112	G/T	1A	582865245	+	NA	NA	NA	NA	NA	NA	T	G	G	T	T	T	T	T	T	G	G	T	G	T	G	G	G	G	G	G	G	G	G	G	G	G	G	G	G	T	G	T	G	G	T	T	G	G	G
RAC875_c14613_68	G/A	1A	582865248	+	NA	NA	NA	NA	NA	NA	A	G	G	A	A	A	A	A	A	G	G	A	G	A	G	G	G	G	G	G	G	G	G	G	G	G	G	G	G	A	G	A	G	G	A	A	G	G	G
IAAV6100	G/A	1A	582865341	+	NA	NA	NA	NA	NA	NA	A	G	G	G	A	A	A	G	G	G	A	G	G	G	G	G	G	G	G	G	G	G	G	G	G	G	G	A	A	G	G	G	G	G	G	G	G	G	G
BS00011892_51	G/A	1A	582865969	+	NA	NA	NA	NA	NA	NA	G	G	G	G	G	G	A	G	G	G	G	G	G	G	G	G	G	G	G	G	G	G	G	G	G	G	G	G	A	G	G	A	G	G	G	G	A	G	G
Nsnp_Ku_c40759_48907151	G/A	1A	582866049	+	NA	NA	NA	NA	NA	NA	A	G	G	A	A	A	A	A	A	G	G	A	G	A	G	G	G	G	G	G	G	G	G	G	G	G	G	G	G	A	G	A	G	G	A	A	G	G	G
RAC875_c24317_1351	C/T	1A	582869450	+	NA	NA	NA	NA	NA	NA	T	C	C	T	T	T	T	T	T	C	C	T	C	T	C	C	C	C	C	C	C	C	C	C	C	C	C	C	C	T	C	T	C	C	T	T	C	C	C
Nsnp_Ex_c15377_23637176	C/T	1A	583291077	+	NA	NA	NA	NA	NA	NA	T	C	C	C	T	T	T	C	C	C	T	C	C	C	C	C	C	C	C	C	C	C	C	C	C	C	C	T	T	C	C	C	C	C	C	C	C	C	C
Excalibur_c13076_384	T/C	1A	583364052	+	NA	NA	NA	NA	NA	NA	C	T	T	C	C	C	C	C	C	T	T	C	T	C	T	T	T	T	T	T	T	T	T	T	T	T	T	T	T	C	T	C	T	T	C	C	T	T	T
AX-158569251	T/C	1A	583434595	+	NA	NA	NA	NA	NA	NA	T	T	T	T	T	T	T	T	C	C	T	T	T	C	T	T	T	T	C	T	T	C	C	T	T	T	C	T	T	T	T	T	C	T	T	T	T	T	T
Excalibur_c8161_1443	A/G	1A	583659956	+	NA	NA	NA	NA	NA	NA	G	A	A	G	G	G	G	G	G	A	A	G	A	G	A	A	A	A	A	A	A	A	A	A	A	A	A	A	A	G	A	G	A	A	G	G	A	A	A
IAAV1930	C/T	1A	583660872	+	NA	NA	NA	NA	NA	NA	T	C	C	C	T	T	T	C	C	C	T	C	C	C	C	C	C	C	C	C	C	C	C	C	C	C	C	T	T	C	C	C	C	C	C	C	C	C	C
BobNhite_c1824_1380	A/C	1A	583894379	+	NA	NA	NA	NA	NA	NA	C	A	A	C	C	C	C	C	C	A	A	C	A	C	A	A	A	A	A	A	A	A	A	A	A	A	A	A	A	C	A	C	A	A	C	C	A	A	A
RAC875_c62550_470	T/C	1A	583894960	+	NA	NA	NA	NA	NA	NA	C	T	T	T	C	C	C	T	T	T	C	T	T	T	T	T	T	T	T	T	T	T	T	T	T	T	T	C	C	T	T	T	T	T	T	T	T	T	T
AX-89427262	T/C	1A	584072314	+	NA	NA	NA	NA	NA	NA	C	T	T	T	C	C	T	T	T	T	C	T	T	T	T	T	T	T	T	T	T	T	T	T	T	T	T	C	T	T	T	T	T	T	T	T	T	T	T
AX-94521760	A/C	1A	584469113	+	NA	NA	NA	NA	NA	NA	C	A	A	A	C	C	C	A	A	C	C	A	A	A	A	C	A	A	A	A	A	A	A	A	A	C	A	C	C	C	A	A	A	A	C	C	A	A	C
BS00056823_51	C/A	1A	584478774	+	NA	NA	NA	NA	NA	NA	A	C	C	C	A	A	A	C	C	C	A	C	C	C	C	A	C	C	C	C	C	C	C	C	C	A	C	A	A	A	C	C	C	C	A	A	C	C	A
BobNhite_c20073_382	T/G	1A	584674140	+	NA	NA	NA	NA	NA	NA	G	T	G	G	T	T	T	T	T	T	G	T	G	T	T	T	T	T	T	T	T	T	T	T	G	T	T	G	T	G	G	T	T	T	T	T	T	T	G
BobNhite_c20073_443	G/A	1A	584674154	+	NA	NA	NA	NA	NA	NA	A	G	G	A	A	A	A	A	A	G	G	A	G	A	G	G	G	G	G	G	G	G	G	G	G	G	G	G	G	A	G	A	G	G	A	A	G	G	G
BS00024107_51	A/G	1A	584674156	+	NA	NA	NA	NA	NA	NA	A	A	G	A	A	A	A	A	A	A	A	A	G	A	A	A	A	A	A	A	A	A	A	A	G	A	A	G	A	G	G	A	A	A	A	A	A	A	G
RFL_Contig3395_1575	A/G	1A	584676282	+	NA	NA	NA	NA	NA	NA	G	A	A	G	G	G	G	G	G	A	A	G	A	G	A	A	A	A	A	A	A	A	A	A	A	A	A	A	A	G	A	G	A	A	G	G	A	A	A
AX-94664571	C/T	1A	584682968	+	NA	NA	NA	NA	NA	NA	C	C	C	C	T	T	T	C	C	T	C	C	C	C	C	T	C	C	C	C	C	C	C	C	C	T	C	C	C	T	C	C	C	C	T	T	C	C	T
AX-94592638	A/G	1A	584683041	+	NA	NA	NA	NA	NA	NA	G	A	G	G	A	A	A	A	A	A	G	A	G	A	A	A	A	A	A	A	A	A	A	A	G	A	A	G	G	G	G	A	A	A	A	A	A	A	G
RFL_Contig1457_465	C/T	1A	584971317	+	NA	NA	NA	NA	NA	NA	C	T	C	C	C	T	C	T	C	C	C	C	C	T	C	C	T	C	T	C	C	C	T	C	T	C	T	C	C	C	C	T	C	T	C	C	C	C	C
BS00062759_51	T/C	1A	585822066	+	NA	NA	NA	NA	NA	NA	T	T	T	T	C	C	T	T	T	C	C	T	T	T	T	C	T	T	T	T	T	T	T	T	T	C	T	T	T	C	T	T	T	T	C	C	T	T	C
AX-158536813	T/C	1A	585822535	+	NA	NA	NA	NA	NA	NA	T	T	T	T	T	T	T	T	T	C	T	T	T	T	T	C	T	T	T	T	T	T	T	T	T	C	T	T	T	C	T	T	T	T	C	C	T	T	C
BS00070991_51	A/G	1A	586913995	+	NA	NA	NA	NA	NA	NA	A	A	A	G	A	A	A	G	A	A	G	G	G	A	G	A	A	G	A	A	A	A	A	A	G	A	A	A	A	A	G	G	A	A	A	A	G	G	A
BS00070695_51	A/G	1A	586914379	+	NA	NA	NA	NA	NA	NA	A	A	A	G	A	A	A	G	A	A	G	G	G	A	A	A	A	G	A	A	A	A	A	A	G	A	A	A	A	A	G	G	A	A	A	A	G	G	A
AX-111698963	A/C	1A	586915033	+	NA	NA	NA	NA	NA	NA	A	A	A	C	A	A	A	C	A	A	C	C	C	A	C	A	A	C	A	A	C	A	A	A	C	A	A	A	A	A	C	C	A	A	A	A	C	C	A
BS00011947_51	C/A	1A	586952957	+	NA	NA	NA	NA	NA	NA	A	C	C	A	A	A	A	A	A	C	C	A	C	A	C	C	C	C	C	C	C	C	C	C	C	C	C	C	C	A	C	A	C	C	A	A	C	C	C
AX-109372762	A/G	1A	587360525	+	NA	NA	NA	NA	NA	NA	A	G	G	A	A	A	A	A	G	A	A	A	A	G	A	A	G	A	G	G	A	G	G	G	A	A	G	A	A	A	A	A	G	G	A	A	A	A	A
BS00035273_51	C/T	1A	587360602	+	NA	NA	NA	NA	NA	NA	T	C	C	C	T	T	T	C	C	T	T	C	C	C	C	T	C	C	C	C	C	C	C	C	C	T	C	T	T	T	C	C	C	C	T	T	C	C	T
AX-95159552	A/G	1A	587663032	+	NA	NA	NA	NA	NA	NA	G	A	G	G	G	A	G	G	A	A	G	G	G	A	A	A	A	A	A	A	A	A	A	A	G	A	A	G	A	G	G	A	A	A	A	A	A	A	G
Kukri_rep_c106578_178	C/T	1A	588298546	+	NA	NA	NA	NA	NA	NA	T	C	C	T	T	T	T	T	T	C	C	T	C	T	C	C	C	C	C	C	C	C	C	C	C	C	C	C	C	T	C	T	C	C	T	T	C	C	C
RAC875_rep_c112310_481	T/C	1A	588298611	+	NA	NA	NA	NA	NA	NA	C	T	T	C	C	C	C	C	C	T	T	C	T	C	T	T	T	T	T	T	T	T	T	T	T	T	T	T	T	C	T	C	T	T	C	C	T	T	T
RAC875_c8503_644	A/G	1A	588301250	+	NA	NA	NA	NA	NA	NA	G	A	A	G	G	G	G	G	G	A	A	G	A	G	A	A	A	A	A	A	A	A	A	A	A	A	A	A	A	G	A	G	A	A	G	G	A	A	A
BS00011508_51	G/A	1A	588301389	+	NA	NA	NA	NA	NA	NA	A	G	G	A	A	A	A	A	A	G	G	A	G	A	G	G	G	G	G	G	G	G	G	G	G	G	G	G	G	A	G	A	G	G	A	A	G	G	G
RAC875_c39312_339	A/G	1A	588302727	+	NA	NA	NA	NA	NA	NA	G	A	A	G	G	G	G	G	G	A	A	G	A	G	A	A	A	A	A	A	A	A	A	A	A	A	A	A	A	G	A	G	A	A	G	G	A	A	A
AX-158556621	C/T	1A	588888521	+	NA	NA	NA	NA	NA	NA	T	C	C	C	T	T	C	C	C	T	C	C	C	C	C	C	C	C	C	C	C	C	C	C	C	C	C	T	T	C	C	T	C	C	C	C	C	C	C
IAAV4435	G/A	1A	588906497	+	NA	NA	NA	NA	NA	NA	A	G	G	G	A	A	G	G	G	A	G	G	G	G	G	G	G	G	G	G	G	G	G	G	G	G	G	A	A	A	G	A	G	G	G	G	G	G	G
Excalibur_c981_294	T/C	1A	588906644	+	NA	NA	NA	NA	NA	NA	C	T	T	C	C	C	C	C	C	T	T	C	T	C	T	T	T	T	T	T	T	T	T	T	T	T	T	T	T	C	T	C	T	T	C	C	T	T	T
BobNhite_c44947_277	T/C	1A	589023976	+	NA	NA	NA	NA	NA	NA	T	T	T	T	T	T	C	T	T	T	C	T	T	T	T	C	T	T	T	T	T	T	T	T	T	C	T	T	T	C	T	T	T	T	C	C	T	T	C
Tdurum_contig29915_167	C/A	1A	589040853	+	NA	NA	NA	NA	NA	NA	A	C	C	A	A	A	A	A	A	C	C	A	C	A	C	C	C	C	C	C	C	C	C	C	C	C	C	C	C	A	C	A	C	C	A	A	C	C	C
BobNhite_rep_c63205_143	C/T	1A	589476521	+	NA	NA	NA	NA	NA	NA	T	C	C	T	T	T	T	T	T	C	C	T	C	T	C	C	C	C	C	C	C	C	C	C	C	C	C	C	C	T	C	T	C	C	T	T	C	C	C
BS00059313_51	A/G	1A	589627772	+	NA	NA	NA	NA	NA	NA	G	A	A	G	G	G	G	G	G	A	A	G	A	G	A	A	A	A	A	A	A	A	A	A	A	A	A	A	A	G	A	G	A	A	G	G	A	A	A
AX-89575429	C/T	1A	589630947	+	NA	NA	NA	NA	NA	NA	C	C	C	C	C	C	T	C	C	C	C	C	C	C	C	T	C	C	C	C	C	C	C	C	C	T	C	C	C	T	C	C	C	C	T	T	C	C	T
Nsnp_Ex_c1255_2411550	G/T	1A	590001412	+	NA	NA	NA	NA	NA	NA	G	G	G	G	G	G	T	G	G	T	T	G	G	G	G	T	G	G	G	G	G	G	G	G	G	T	G	G	T	T	G	T	G	G	T	T	G	G	T
Nsnp_Ku_c330_683203	C/T	1A	590001937	+	NA	NA	NA	NA	NA	NA	C	C	C	T	C	C	T	T	C	T	T	T	T	C	C	T	C	C	C	C	C	C	C	C	C	T	C	C	T	T	T	T	C	C	T	T	T	C	T
AX-158555502	G/T	1A	590003097	+	NA	NA	NA	NA	NA	NA	G	G	G	G	G	G	T	G	G	T	T	G	G	G	G	T	G	G	G	G	G	G	G	G	G	T	G	G	T	T	G	T	G	G	T	T	G	G	T
AX-94450565	G/T	1A	590342407	+	NA	NA	NA	NA	NA	NA	G	G	G	T	G	G	T	T	G	T	T	T	T	G	G	G	G	G	G	G	G	G	G	G	G	G	G	G	T	G	T	T	G	G	T	T	T	G	G
AX-158605601	A/G	1A	590652081	+	NA	NA	NA	NA	NA	NA	G	A	A	A	G	G	G	A	A	A	A	A	A	A	G	G	A	G	A	A	G	A	A	A	A	G	A	G	G	G	A	A	A	A	G	G	A	G	G
Ra_c50996_468	G/A	1A	591094573	+	NA	NA	NA	NA	NA	NA	A	G	G	A	A	A	A	A	A	G	G	A	G	A	G	G	G	G	G	G	G	G	G	G	G	G	G	G	G	A	G	A	G	G	A	A	G	G	G
AX-110508887	T/C	1A	591098712	+	NA	NA	NA	NA	NA	NA	C	T	T	T	C	C	T	T	T	C	T	T	T	T	C	T	T	C	T	T	C	T	T	T	T	T	T	C	T	C	T	C	T	T	T	T	T	C	T
RAC875_c85550_73	C/T	1A	591147525	+	NA	NA	NA	NA	NA	NA	T	C	C	C	T	T	C	C	C	C	C	C	C	C	T	C	C	T	C	C	T	C	C	C	C	C	C	T	C	T	C	C	C	C	C	C	C	T	C
AX-111564213	T/C	1A	591154381	+	NA	NA	NA	NA	NA	NA	C	T	T	T	C	C	C	T	T	C	T	T	T	T	C	C	T	C	T	T	C	T	T	T	T	C	T	C	C	C	T	C	T	T	C	C	T	C	C
AX-158569035	C/T	1A	591602349	+	NA	NA	NA	NA	NA	NA	T	C	C	C	T	T	C	C	C	C	C	C	C	C	T	C	C	T	C	C	T	C	C	C	C	C	C	T	C	T	C	C	C	C	C	C	C	T	C
AX-94789084	T/G	1A	591612703	+	NA	NA	NA	NA	NA	NA	G	T	T	T	G	G	G	T	T	G	T	T	T	T	G	G	T	G	T	T	G	T	T	T	T	G	T	G	T	G	T	G	T	T	G	G	T	G	G
RFL_Contig2961_1493	C/T	1A	591613642	+	NA	NA	NA	NA	NA	NA	T	C	C	T	T	T	T	T	T	C	C	T	C	T	C	C	C	C	C	C	C	C	C	C	C	C	C	C	C	T	C	T	C	C	T	T	C	C	C
RFL_Contig2961_1117	G/T	1A	591613971	+	NA	NA	NA	NA	NA	NA	T	G	G	T	T	T	T	T	T	G	G	T	G	T	G	G	G	G	G	G	G	G	G	G	G	G	G	G	G	T	G	T	G	G	T	T	G	G	G
RFL_Contig2961_759	C/T	1A	591614379	+	NA	NA	NA	NA	NA	NA	T	C	C	T	T	T	T	T	T	C	C	T	C	T	C	C	C	C	C	C	C	C	C	C	C	C	C	C	C	T	C	T	C	C	T	T	C	C	C
Excalibur_c6704_782	G/T	1A	591929067	+	NA	NA	NA	NA	NA	NA	T	G	G	T	T	T	T	T	T	G	G	T	G	T	G	G	G	G	G	G	G	G	G	G	G	G	G	G	G	T	G	T	G	G	T	T	G	G	G
Excalibur_c8235_241	G/A	1A	591948964	+	NA	NA	NA	NA	NA	NA	A	G	G	A	A	A	A	A	A	G	G	A	G	A	G	G	G	G	G	G	G	G	G	G	G	G	G	G	G	A	G	A	G	G	A	A	G	G	G
BS00021780_51	G/A	1A	591950294	+	NA	NA	NA	NA	NA	NA	A	G	G	G	A	A	G	G	G	G	G	G	G	G	A	G	G	A	G	G	A	G	G	G	G	G	G	A	G	A	G	G	G	G	G	G	G	A	G
Nsnp_Ex_c46670_52108070	A/G	1A	592313147	+	NA	NA	NA	NA	NA	NA	G	A	A	A	G	G	A	A	A	A	G	A	A	A	G	A	A	G	A	A	G	A	A	A	A	A	A	G	A	G	A	A	A	A	A	A	A	G	A
BobNhite_c66315_505	C/T	1A	592313429	+	NA	NA	NA	NA	NA	NA	T	C	C	C	T	T	C	C	C	C	T	C	C	C	T	C	C	T	C	C	T	C	C	C	C	C	C	T	C	T	C	C	C	C	C	C	C	T	C
RAC875_c17367_549	A/G	1A	592313817	+	NA	NA	NA	NA	NA	NA	G	A	A	G	G	G	G	G	G	A	A	G	A	G	A	A	A	A	A	A	A	A	A	A	A	A	A	A	A	G	A	G	A	A	G	G	A	A	A
Excalibur_c43086_237	G/A	1A	592833522	+	NA	NA	NA	NA	NA	NA	A	G	G	A	A	A	A	A	A	G	G	A	G	A	G	G	G	G	G	G	G	G	G	G	G	G	G	G	G	A	G	A	G	G	A	A	G	G	G
Nsnp_Ku_c13952_22097895	T/C	1A	592840808	+	NA	NA	NA	NA	NA	NA	T	T	T	T	T	T	T	T	T	T	T	C	C	T	T	T	T	T	T	T	T	T	T	T	C	C	T	T	T	C	C	T	C	T	T	T	T	T	C
RAC875_s117301_141	C/T	1A	593298601	+	NA	NA	NA	NA	NA	NA	T	C	C	T	T	T	T	T	T	C	C	T	C	T	C	C	C	C	C	C	C	C	C	C	C	C	C	C	C	T	C	T	C	C	T	T	C	C	C
AX-94788925	A/G	1A	593298821	+	NA	NA	NA	NA	NA	NA	A	A	A	A	A	A	G	A	A	A	G	A	A	A	A	G	A	A	A	A	A	A	A	A	A	G	A	G	A	G	A	A	A	A	G	G	A	A	G
RAC875_c9601_1680	C/A	1A	593299504	+	NA	NA	NA	NA	NA	NA	A	C	C	A	A	A	A	A	A	C	C	A	C	A	C	C	C	C	C	C	C	C	C	C	C	C	C	C	C	A	C	A	C	C	A	A	C	C	C
Nsnp_Ex_c2918_5381441	G/A	1A	593301552	+	NA	NA	NA	NA	NA	NA	G	G	G	G	G	G	G	G	G	G	A	G	G	G	G	G	G	G	G	G	G	G	G	G	G	G	G	A	G	G	G	G	G	G	G	G	G	G	G
Nsnp_JD_c12333_12595897	G/A	1A	593398166	+	NA	NA	NA	NA	NA	NA	G	G	G	G	G	G	A	G	G	G	A	G	G	G	G	A	G	G	G	G	G	G	G	G	G	A	G	A	G	A	G	G	G	G	A	A	G	G	A
Nsnp_Ex_rep_c72011_70562321	A/C	1A	593398978	+	NA	NA	NA	NA	NA	NA	A	A	A	A	A	A	C	A	A	A	C	A	A	A	A	C	A	A	A	A	A	A	A	A	A	C	A	C	A	C	A	A	A	A	C	C	A	A	C
AX-111467128	A/G	1A	593537061	+	NA	NA	NA	NA	NA	NA	A	A	A	A	A	A	G	A	A	A	G	A	A	A	A	G	A	A	A	A	A	A	A	A	A	G	A	G	A	G	A	A	A	A	G	G	A	A	G
tplb0059i08_441	T/C	1A	593549103	+	NA	NA	NA	NA	NA	NA	T	T	T	T	T	T	T	T	T	T	C	T	T	T	T	T	T	T	T	T	T	T	T	T	T	T	T	C	T	C	T	T	T	T	T	T	T	T	T
Tdurum_contig47006_2711	G/A	1A	593550661	+	NA	NA	NA	NA	NA	NA	G	G	G	G	G	G	G	G	G	G	A	G	G	G	G	G	G	G	G	G	G	G	G	G	G	G	G	A	G	A	G	G	G	G	G	G	G	G	G
BS00022180_51	C/T	1B	1203935	+	NA	NA	NA	NA	NA	NA	C	C	C	C	T	T	T	T	C	C	C	C	C	C	C	C	T	T	T	T	C	T	T	T	C	T	T	C	C	C	T	C	C	T	C	C	C	C	C
BS00093078_51	T/C	1B	1204041	+	NA	NA	NA	NA	NA	NA	C	C	T	T	T	T	T	T	T	T	T	T	T	C	T	T	T	T	T	T	T	T	T	T	T	T	T	T	T	C	T	C	T	T	T	T	T	C	C
Excalibur_c12376_569	C/T	1B	1251506	+	NA	NA	NA	NA	NA	NA	C	C	C	C	T	T	T	T	C	C	C	C	C	C	C	C	T	T	T	T	C	T	T	T	C	T	T	C	C	C	T	C	C	T	C	C	C	C	C
Kukri_c44369_131	G/T	1B	1419762	+	NA	NA	NA	NA	NA	NA	G	G	T	T	G	G	G	G	T	T	T	T	T	G	T	T	G	G	G	G	T	G	G	G	T	G	G	T	T	G	G	G	T	G	T	T	T	G	G
Excalibur_c21898_1423	C/T	1B	1421231	+	NA	NA	NA	NA	NA	NA	T	T	C	C	C	C	C	C	C	C	C	C	C	T	C	C	C	C	C	C	C	C	C	C	C	C	C	C	C	T	C	T	C	C	C	C	C	C	T
AX-94647324	C/T	1B	1424705	+	NA	NA	NA	NA	NA	NA	T	C	T	C	C	C	C	C	T	T	C	C	C	T	C	C	C	C	C	C	C	C	C	C	T	C	C	C	C	T	C	T	C	C	C	C	C	C	T
BS00050522_51	C/T	1B	1433721	+	NA	NA	NA	NA	NA	NA	C	C	C	T	C	C	C	C	C	C	T	T	C	C	T	T	C	C	C	C	T	C	C	C	C	C	C	T	T	C	C	C	T	C	T	T	T	T	C
BS00071161_51	T/C	1B	1533547	+	NA	NA	NA	NA	NA	NA	T	T	T	T	C	C	C	C	T	T	T	T	T	T	T	T	C	C	C	C	T	C	C	C	T	C	C	T	T	T	C	T	T	C	T	T	T	T	T
AX-95132370	C/A	1B	4094712	+	NA	NA	NA	NA	NA	NA	A	C	C	C	A	A	A	A	C	C	C	C	C	C	C	C	A	A	A	A	C	A	A	A	C	A	A	C	C	A	A	C	C	A	C	C	C	C	C
AX-95154820	G/A	1B	4222964	+	NA	NA	NA	NA	NA	NA	G	A	A	G	G	G	G	G	A	A	G	G	A	G	G	G	G	G	G	G	G	G	G	G	A	G	G	A	G	G	G	G	G	G	G	G	G	G	G
Kukri_c79308_278	G/A	1B	4320812	+	NA	NA	NA	NA	NA	NA	A	G	G	G	G	G	G	G	G	G	G	G	G	A	G	G	G	G	G	G	G	G	G	G	G	G	G	G	G	A	G	A	A	G	G	G	G	A	G
RFL_Contig3481_1669	T/C	1B	4320929	+	NA	NA	NA	NA	NA	NA	C	T	T	T	C	T	T	T	T	C	T	T	T	T	T	T	T	T	T	T	T	T	T	T	T	T	T	T	T	T	T	T	T	T	T	T	C	T	T
BS00022504_51	G/A	1B	4345628	+	NA	NA	NA	NA	NA	NA	G	A	A	G	G	G	G	G	A	A	G	G	A	G	G	G	G	G	G	G	G	G	G	G	A	G	G	A	G	G	G	G	G	G	G	G	G	G	G
BS00022505_51	T/G	1B	4347096	+	NA	NA	NA	NA	NA	NA	G	T	T	T	T	T	T	T	T	T	T	T	T	G	T	T	T	T	T	T	T	T	T	T	T	T	T	T	T	G	T	G	G	T	T	T	T	G	T
Kukri_rep_c106834_139	C/T	1B	4349225	+	NA	NA	NA	NA	NA	NA	T	C	C	C	C	C	C	C	C	C	C	C	C	T	C	C	C	C	C	C	C	C	C	C	C	C	C	C	C	T	C	T	T	C	C	C	C	T	C
BS00083177_51	G/A	1B	4349534	+	NA	NA	NA	NA	NA	NA	G	A	A	G	G	A	G	G	A	A	G	A	A	G	A	A	G	G	G	G	A	G	G	G	A	G	G	A	A	G	G	G	G	G	A	A	G	G	A
AX-158540320	A/G	1B	5158560	+	NA	NA	NA	NA	NA	NA	A	G	G	A	A	A	A	A	G	G	A	A	G	A	A	A	A	A	A	A	A	A	A	A	G	A	A	G	A	A	A	A	A	A	A	A	A	A	A
BS00022482_51	C/T	1B	5176163	+	NA	NA	NA	NA	NA	NA	C	C	C	C	C	C	C	C	C	C	C	C	C	C	C	C	C	C	C	C	C	C	C	C	C	C	C	C	C	T	C	T	T	C	C	C	C	T	T
TG0005	A/G	1B	5686672	+	NA	NA	NA	NA	NA	NA	A	A	A	A	A	A	A	A	A	G	A	A	A	A	G	G	A	A	A	A	G	A	A	G	A	A	A	A	A	A	A	A	A	G	A	A	A	A	A
AX-158570677	C/T	1B	6100997	+	NA	NA	NA	NA	NA	NA	T	C	C	T	C	C	C	C	C	C	T	C	C	T	C	C	C	C	C	C	C	C	C	C	C	C	C	C	C	T	C	T	C	C	C	C	T	T	T
TG0047	T/C	1B	6436879	+	NA	NA	NA	NA	NA	NA	T	T	T	T	T	T	T	T	C	C	T	T	T	T	T	T	T	T	T	T	T	T	T	T	C	T	T	C	T	T	T	T	T	T	T	T	T	T	T
AX-95259195	G/A	1B	6477406	+	NA	NA	NA	NA	NA	NA	A	A	A	A	G	G	G	G	A	A	A	G	A	A	G	G	G	G	G	G	G	G	G	G	A	G	G	A	A	A	G	A	A	G	G	G	A	A	A
AX-158521438	C/G	1B	6867135	+	NA	NA	NA	NA	NA	NA	G	C	G	G	C	C	C	C	C	C	G	C	G	G	C	C	C	C	C	C	C	C	C	C	C	C	C	C	C	G	C	G	C	C	C	C	G	C	G
AX-158607148	G/A	1B	7039712	+	NA	NA	NA	NA	NA	NA	A	A	G	A	G	G	G	G	A	A	A	A	A	A	A	A	G	G	G	G	A	G	G	G	A	G	G	A	A	G	G	G	A	G	A	A	A	A	G
Excalibur_c30569_384	T/C	1B	7556129	+	NA	NA	NA	NA	NA	NA	C	T	C	C	T	T	T	T	T	T	C	T	C	C	T	T	T	T	T	T	T	C	T	T	T	T	T	T	T	C	T	C	C	T	T	T	C	T	C
Excalibur_c43567_850	T/C	1B	7995570	+	NA	NA	NA	NA	NA	NA	T	T	T	T	C	C	C	C	T	T	T	T	T	C	T	T	C	C	C	C	T	C	C	C	T	C	C	T	T	T	C	T	T	C	T	T	T	T	T
BS00005004_51	T/G	1B	8676754	+	NA	NA	NA	NA	NA	NA	T	T	T	T	G	G	G	G	T	T	T	T	T	T	T	T	G	G	G	G	T	G	G	G	T	G	G	T	T	T	G	T	T	G	T	T	T	T	T
AX-94668775	G/A	1B	9070751	+	NA	NA	NA	NA	NA	NA	G	G	G	G	A	A	A	A	G	G	G	G	G	G	G	G	A	A	A	A	G	A	A	A	G	A	A	G	G	G	A	G	G	A	G	G	G	G	G
Nsnp_BE405749B_Ta_2_1	C/T	1B	9078255	+	NA	NA	NA	NA	NA	NA	C	T	C	C	C	C	C	C	T	T	C	C	C	C	C	C	C	C	C	C	C	C	C	C	T	C	C	T	C	C	C	C	T	C	C	C	C	C	C
Kukri_c36151_170	G/A	1B	9555825	+	NA	NA	NA	NA	NA	NA	G	A	G	A	G	G	G	G	G	G	A	A	G	A	A	A	G	G	G	G	A	G	G	G	G	G	G	A	A	A	G	A	A	G	A	A	A	A	A
Kukri_c92979_195	C/T	1B	9711644	+	NA	NA	NA	NA	NA	NA	C	T	C	T	C	C	C	C	C	C	T	T	C	T	T	T	C	C	C	C	T	C	C	C	C	C	C	T	T	T	C	T	T	C	T	T	T	T	T
BS00083562_51	G/A	1B	9839696	+	NA	NA	NA	NA	NA	NA	G	G	G	G	A	A	A	A	G	G	G	G	G	G	G	G	A	A	A	A	G	G	A	A	G	A	A	G	G	G	A	G	G	A	G	G	G	G	G
AX-94997422	G/T	1B	10005019	+	NA	NA	NA	NA	NA	NA	G	T	G	G	G	G	G	G	G	G	G	T	G	T	T	T	G	G	G	G	T	G	G	G	G	G	G	T	T	T	G	T	T	G	T	T	G	G	T
AX-94903641	C/A	1B	10017977	+	NA	NA	NA	NA	NA	NA	C	A	C	C	C	C	C	C	C	C	C	A	C	A	A	A	C	C	C	C	A	C	C	C	C	C	C	A	A	A	C	A	A	C	A	A	C	C	A
Tdurum_contig47083_278	G/A	1B	10103969	+	NA	NA	NA	NA	NA	NA	G	A	G	A	G	G	G	G	G	G	A	A	G	A	A	A	G	G	G	G	A	G	G	G	G	G	G	A	A	A	G	A	A	G	A	A	A	A	A
RFL_Contig4140_1135	A/G	1B	10204445	+	NA	NA	NA	NA	NA	NA	G	A	G	A	A	A	A	A	G	G	A	A	G	A	A	A	A	A	A	A	A	A	A	A	G	A	A	A	A	A	A	A	A	A	A	A	A	A	A
TA004380-0460	T/G	1B	10204634	+	NA	NA	NA	NA	NA	NA	T	T	T	T	G	G	G	G	T	T	T	T	T	T	T	T	G	G	G	G	T	G	G	G	T	G	G	T	T	T	G	T	T	G	T	T	T	T	T
Nsnp_BE637971B_Ta_1_20	T/C	1B	10204907	+	NA	NA	NA	NA	NA	NA	T	C	T	T	T	T	T	T	T	T	T	C	T	C	C	C	T	T	T	T	C	T	T	T	T	T	T	C	C	C	T	C	C	T	C	C	T	T	C
AX-94692514	C/G	1B	11633627	+	NA	NA	NA	NA	NA	NA	C	C	G	G	C	C	C	C	G	G	G	C	G	C	C	C	C	C	C	C	C	C	C	C	G	C	C	C	C	C	C	C	C	C	C	C	G	G	C
BS00004903_51	A/C	1B	11633874	+	NA	NA	NA	NA	NA	NA	C	A	A	A	C	C	C	C	A	A	A	A	A	A	A	A	C	C	C	C	A	C	C	C	A	C	C	A	A	A	C	A	A	C	A	A	A	A	A
Ku_c1312_1194	C/T	1B	11859779	+	NA	NA	NA	NA	NA	NA	C	T	C	C	C	C	C	C	C	C	C	T	C	T	T	T	C	C	C	C	T	C	C	C	C	C	C	T	T	T	C	T	T	C	T	T	C	C	T
AX-158607271	G/T	1B	12366374	+	NA	NA	NA	NA	NA	NA	G	G	T	G	G	G	G	G	G	G	G	G	T	G	G	G	G	G	G	G	G	G	G	G	G	G	G	G	G	G	G	G	G	G	G	G	G	G	G
AX-95234267	G/C	1B	12701567	+	NA	NA	NA	NA	NA	NA	G	C	G	G	G	G	G	G	G	G	G	C	G	C	C	C	G	G	G	G	C	G	G	G	G	G	G	C	C	C	G	C	C	G	C	C	G	G	C
BS00064829_51	C/T	1B	12813297	+	NA	NA	NA	NA	NA	NA	T	C	C	C	T	C	C	C	C	T	C	C	C	C	C	C	C	C	C	C	C	C	C	C	C	C	C	T	C	C	C	C	C	C	C	C	T	C	T
Kukri_c76307_182	C/T	1B	14030921	+	NA	NA	NA	NA	NA	NA	C	T	C	C	C	C	C	C	C	C	C	T	C	T	T	T	C	C	C	C	T	C	C	C	C	C	C	C	T	T	C	T	T	C	T	T	C	C	T
AX-94759371	C/G	1B	14147763	+	NA	NA	NA	NA	NA	NA	C	C	C	G	C	C	C	C	C	C	G	C	C	C	C	C	C	C	C	C	C	C	C	C	C	C	C	C	C	C	C	C	C	C	C	C	G	G	C
BobNhite_c28295_256	T/G	1B	14846168	+	NA	NA	NA	NA	NA	NA	G	T	T	T	G	G	G	G	T	T	T	T	T	T	T	T	G	G	G	G	T	G	G	G	T	G	G	T	T	T	G	T	T	G	T	T	T	T	T
AX-158540316	C/T	1B	15039752	+	NA	NA	NA	NA	NA	NA	C	T	T	C	C	C	C	C	C	C	C	C	T	C	C	C	C	C	C	C	C	C	C	C	C	C	C	C	C	T	C	T	C	C	C	C	C	C	T
IAAV2147	G/A	1B	15142461	+	NA	NA	NA	NA	NA	NA	A	G	G	G	A	G	G	G	G	A	G	G	G	G	G	G	G	G	G	G	G	G	G	G	G	G	G	A	G	G	G	G	G	G	G	G	A	G	A
Excalibur_rep_c67198_530	G/A	1B	15171359	+	NA	NA	NA	NA	NA	NA	A	G	G	G	A	A	A	A	G	G	G	G	G	G	G	G	A	A	A	A	G	A	A	A	G	A	A	G	G	G	A	G	G	A	G	G	G	G	G
BS00105846_51	T/C	1B	15284504	+	NA	NA	NA	NA	NA	NA	C	C	T	T	T	T	T	T	T	T	T	T	T	T	T	T	T	T	T	T	T	T	T	T	T	T	T	T	T	C	T	C	T	T	T	T	T	T	C
AX-158570866	C/T	1B	15368386	+	NA	NA	NA	NA	NA	NA	C	T	C	C	C	C	C	C	C	C	C	C	C	C	C	C	C	C	C	C	C	C	C	C	C	C	C	T	C	T	C	T	C	C	C	C	C	C	T
BS00108058_51	T/C	1B	15439302	+	NA	NA	NA	NA	NA	NA	C	C	T	T	C	C	C	C	T	T	T	T	T	T	T	T	C	C	C	C	T	C	C	C	T	C	C	C	T	C	C	C	T	C	T	T	T	T	C
BS00108057_51	T/C	1B	15439308	+	NA	NA	NA	NA	NA	NA	T	C	T	T	T	T	T	T	T	T	T	T	T	T	T	T	T	T	T	T	T	T	T	T	T	T	T	C	T	C	T	C	T	T	T	T	T	T	C
BS00089524_51	C/A	1B	15448174	+	NA	NA	NA	NA	NA	NA	C	A	C	C	A	A	A	A	C	C	C	C	C	C	C	C	A	A	A	A	C	A	A	A	C	A	A	A	C	A	A	A	C	A	C	C	C	C	A
AX-94602901	C/T	1B	15448428	+	NA	NA	NA	NA	NA	NA	C	T	C	C	C	C	C	C	C	C	C	C	C	C	C	C	C	C	C	C	C	C	C	C	C	C	C	T	C	T	C	T	C	C	C	C	C	C	T
Kukri_c38845_821	C/T	1B	15449284	+	NA	NA	NA	NA	NA	NA	T	C	C	C	T	T	T	T	C	C	C	C	C	C	C	C	T	T	T	T	C	T	T	T	C	T	T	C	C	C	T	C	C	T	C	C	C	C	C
AX-95245523	G/A	1B	15745730	+	NA	NA	NA	NA	NA	NA	A	G	G	G	G	G	G	G	G	G	G	G	G	G	G	G	G	G	G	G	G	G	G	G	G	G	G	A	G	A	G	A	G	G	G	G	G	G	G
AX-94769850	C/T	1B	16850340	+	NA	NA	NA	NA	NA	NA	T	T	C	C	T	T	T	T	C	C	C	C	C	T	C	C	T	T	T	T	C	T	T	T	C	T	T	T	C	T	T	T	C	T	C	C	C	T	T
AX-158540300	G/T	1B	17353895	+	NA	NA	NA	NA	NA	NA	G	T	G	G	G	G	G	G	G	G	G	G	G	G	G	G	G	G	G	G	G	G	G	G	G	G	G	T	G	T	G	T	G	G	G	G	G	G	T
Ku_c31363_2165	A/C	1B	17356526	+	NA	NA	NA	NA	NA	NA	C	A	A	A	C	C	C	C	A	A	A	A	A	C	A	A	C	C	C	C	A	C	C	C	A	C	C	A	A	A	C	A	A	C	A	A	A	C	A
AX-94570104	G/A	1B	17386404	+	NA	NA	NA	NA	NA	NA	G	A	G	G	G	G	G	G	G	G	G	G	G	G	G	G	G	G	G	G	G	G	G	G	G	G	G	A	G	A	G	A	G	G	G	G	G	G	A
BS00105833_51	T/C	1B	17731196	+	NA	NA	NA	NA	NA	NA	C	T	T	T	C	C	C	C	T	T	T	T	T	C	T	T	C	C	C	C	T	C	C	C	T	C	C	T	T	T	C	T	T	C	T	T	T	C	T
RAC875_c15942_571	T/C	1B	17790698	+	NA	NA	NA	NA	NA	NA	C	T	T	T	C	C	C	C	T	T	T	T	T	C	T	T	C	C	C	C	T	C	C	C	T	C	C	T	T	T	C	T	T	C	T	T	T	C	T
IAAV4194	C/T	1B	17891491	+	NA	NA	NA	NA	NA	NA	T	T	C	T	C	C	C	C	C	C	C	T	C	C	T	T	C	C	C	C	T	C	C	C	C	C	C	T	T	T	C	T	T	C	T	T	T	C	T
AX-158557069	T/C	1B	19060035	+	NA	NA	NA	NA	NA	NA	T	C	T	C	T	T	T	T	T	T	C	C	T	T	C	C	T	T	T	T	C	C	T	T	T	T	T	C	C	C	T	C	C	T	C	C	C	T	C
Tdurum_contig50667_306	C/T	1B	20588032	+	NA	NA	NA	NA	NA	NA	C	T	C	T	C	C	C	C	C	C	C	T	C	C	T	T	C	C	C	C	T	C	C	C	C	C	C	T	T	T	C	T	T	C	T	T	T	C	T
Tdurum_contig29484_628	T/C	1B	20589355	+	NA	NA	NA	NA	NA	NA	C	T	T	T	T	T	T	T	T	C	T	T	T	T	T	T	T	T	T	T	T	T	T	T	T	T	T	C	T	T	T	C	T	T	T	T	C	T	C
AX-111603368	G/C	1B	21473796	+	NA	NA	NA	NA	NA	NA	C	G	C	G	C	G	G	G	C	C	C	G	C	G	G	G	G	G	G	G	G	G	G	C	C	G	G	G	G	G	G	G	G	G	G	G	G	G	G
BS00110121_51	A/G	1B	22074455	+	NA	NA	NA	NA	NA	NA	G	A	A	A	G	G	G	G	A	A	A	A	A	G	A	A	G	G	G	G	A	G	G	G	A	G	G	A	A	A	G	A	A	G	A	A	A	G	A
AX-95241426	T/C	1B	22151577	+	NA	NA	NA	NA	NA	NA	T	C	T	T	T	T	T	T	T	T	T	C	T	T	T	T	T	T	T	T	T	T	T	T	T	T	T	T	C	T	T	T	C	T	C	C	T	C	C
AX-95234532	C/G	1B	22328748	+	NA	NA	NA	NA	NA	NA	G	C	C	C	C	C	G	G	C	C	C	C	C	G	C	C	C	G	G	C	C	C	G	C	C	G	G	C	C	C	G	C	C	G	C	C	C	G	C
tplb0055p02_1074	C/A	1B	24932260	+	NA	NA	NA	NA	NA	NA	C	C	C	C	A	A	A	A	C	C	C	C	C	C	C	C	A	A	A	A	C	A	A	A	C	A	A	C	C	C	A	C	C	A	C	C	C	C	C
CAP8_c1305_148	A/G	1B	25814089	+	NA	NA	NA	NA	NA	NA	A	G	G	A	G	A	G	G	A	A	G	G	G	G	A	A	G	A	G	G	A	G	A	G	G	A	A	A	A	G	A	A	G	A	G	G	A	A	G
Nsnp_Ku_c2620_4980121	C/T	1B	26185610	+	NA	NA	NA	NA	NA	NA	T	C	T	C	C	C	C	C	C	C	C	C	T	C	C	C	C	C	C	C	C	T	C	T	C	C	C	C	C	T	T	T	C	C	C	C	C	C	C
Nsnp_Ex_c5780_10153638	A/G	1B	26186190	+	NA	NA	NA	NA	NA	NA	A	G	A	G	A	A	A	A	G	G	G	G	A	G	G	G	A	A	A	A	G	A	A	A	G	A	A	G	G	A	A	A	G	A	G	G	G	G	G
Tdurum_contig44861_1253	A/C	1B	26186636	+	NA	NA	NA	NA	NA	NA	A	A	A	A	C	C	C	C	A	A	A	A	A	A	A	A	C	C	C	C	A	C	C	C	A	C	C	A	A	A	C	A	A	C	A	A	A	A	A
AX-158570920	T/C	1B	26330569	+	NA	NA	NA	NA	NA	NA	T	T	T	T	C	C	C	C	C	C	T	T	T	T	T	T	C	C	C	C	T	C	C	C	C	C	C	T	T	T	C	T	T	C	T	T	T	T	T
RAC875_c51663_87	T/C	1B	26783754	+	NA	NA	NA	NA	NA	NA	T	T	T	T	C	C	C	C	T	T	T	T	T	T	T	T	C	C	C	C	T	C	C	C	T	C	C	T	T	C	C	C	T	C	T	T	T	T	T
Kukri_c19251_579	C/T	1B	26970753	+	NA	NA	NA	NA	NA	NA	C	T	C	C	C	C	T	C	C	C	C	C	C	C	C	C	C	C	C	T	C	T	T	T	T	C	C	T	T	T	C	C	T	T	C	C	C	C	C
Tdurum_contig56188_569	T/C	1B	28563806	+	NA	NA	NA	NA	NA	NA	T	T	T	T	C	C	C	C	T	T	T	T	T	T	T	T	C	C	C	C	T	C	C	C	T	C	C	T	T	T	C	T	T	C	T	T	T	T	T
BS00004789_51	A/G	1B	28763529	+	NA	NA	NA	NA	NA	NA	A	A	A	A	G	G	G	G	A	A	A	A	A	A	A	A	G	G	G	G	A	G	G	G	A	G	G	A	A	A	G	A	A	G	A	A	A	A	A
Nsnp_Ex_c2117_3976893	G/T	1B	28824136	+	NA	NA	NA	NA	NA	NA	G	G	G	G	T	T	T	T	G	G	T	G	G	G	G	G	T	T	T	T	G	T	T	T	G	T	T	G	G	G	T	G	G	T	G	G	G	G	G
Tdurum_contig9874_547	C/T	1B	32766608	+	NA	NA	NA	NA	NA	NA	C	C	C	C	T	T	T	T	C	C	C	C	C	C	C	C	T	T	T	T	C	T	T	T	C	T	T	C	C	C	T	C	C	T	C	C	C	C	C
AX-94484295	A/G	1B	32776200	+	NA	NA	NA	NA	NA	NA	A	A	A	A	G	G	G	G	A	A	A	A	A	A	A	A	G	G	G	G	A	G	G	G	A	G	G	A	A	A	G	A	A	G	A	A	A	A	A
AX-95085078	C/T	1B	33977912	+	NA	NA	NA	NA	NA	NA	C	C	C	C	T	T	T	T	C	C	C	C	C	C	C	C	T	T	T	T	C	T	T	T	C	T	T	C	C	C	T	C	C	T	C	C	C	C	C
AX-158532167	G/T	1B	34273253	+	NA	NA	NA	NA	NA	NA	G	G	G	G	G	G	G	G	G	G	G	G	G	G	G	G	G	G	G	G	G	G	G	G	G	G	G	G	G	G	G	G	G	G	G	G	G	G	G
AX-95196278	G/A	1B	37569152	+	NA	NA	NA	NA	NA	NA	G	G	G	G	A	A	A	A	A	A	G	G	G	G	G	G	A	A	A	A	G	A	A	A	A	A	A	G	G	G	A	G	G	A	G	G	G	G	G
AX-94796921	C/G	1B	38067610	+	NA	NA	NA	NA	NA	NA	C	C	C	C	G	G	G	G	G	G	C	C	C	C	C	C	G	G	G	G	C	G	G	G	G	G	G	C	C	C	G	C	C	G	C	C	C	C	C
AX-158570941	T/C	1B	38902238	+	NA	NA	NA	NA	NA	NA	T	T	T	T	C	C	C	C	C	C	T	T	T	T	T	T	C	C	C	C	T	C	C	C	C	C	C	T	T	T	C	T	T	C	T	T	T	T	T
BS00004418_51	T/G	1B	38911172	+	NA	NA	NA	NA	NA	NA	T	T	T	T	G	G	G	G	T	T	T	T	T	T	T	T	G	G	G	G	T	G	G	G	T	G	G	T	T	T	G	T	T	G	T	T	T	T	T
BS00022590_51	A/G	1B	38911445	+	NA	NA	NA	NA	NA	NA	A	A	A	A	G	G	G	G	G	G	A	A	A	A	A	A	G	G	G	G	A	G	G	G	G	G	G	A	A	A	G	A	A	G	A	A	A	A	A
Kukri_c47342_73	A/G	1B	39382966	+	NA	NA	NA	NA	NA	NA	A	A	A	A	G	G	G	G	A	A	A	A	A	A	A	A	G	G	G	G	A	G	G	G	A	G	G	A	A	G	G	G	A	G	A	A	A	A	A
AX-158561105	G/A	1B	39396691	+	NA	NA	NA	NA	NA	NA	G	G	G	G	A	A	A	A	A	A	G	G	G	G	G	G	A	A	A	A	G	A	A	A	A	A	A	G	G	A	A	A	G	A	G	G	G	G	G
BS00067003_51	C/T	1B	39545453	+	NA	NA	NA	NA	NA	NA	C	C	C	C	C	C	C	C	T	T	C	C	C	C	C	C	C	C	C	C	C	C	C	C	T	C	C	C	C	T	C	T	C	C	C	C	C	C	C
IAAV7611	G/T	1B	39853015	+	NA	NA	NA	NA	NA	NA	G	G	G	G	T	T	T	T	G	G	G	G	G	G	G	G	T	T	T	T	G	T	T	T	G	T	T	G	G	G	T	G	G	T	G	G	G	G	G
Kukri_rep_c100936_449	C/T	1B	40199636	+	NA	NA	NA	NA	NA	NA	C	C	C	C	T	T	T	T	C	C	C	C	C	C	C	C	T	T	T	T	C	T	T	T	C	T	T	C	C	C	T	C	C	T	C	C	C	T	C
IAAV2838	C/T	1B	41642582	+	NA	NA	NA	NA	NA	NA	C	C	C	C	T	T	T	T	C	C	C	C	C	C	C	C	T	T	T	T	C	T	T	T	C	T	T	C	C	C	T	C	C	T	C	C	C	T	C
AX-94607208	C/T	1B	41986754	+	NA	NA	NA	NA	NA	NA	C	C	C	T	T	T	C	C	C	T	C	T	C	C	T	C	T	C	C	C	T	C	C	C	T	C	T	C	C	C	C	C	C	C	C	C	T	C	T
Tdurum_contig9762_314	A/G	1B	42350880	+	NA	NA	NA	NA	NA	NA	A	A	A	A	G	G	G	G	A	A	A	A	A	A	A	A	G	G	G	G	A	G	G	G	A	G	G	A	A	A	G	A	A	G	A	A	A	A	A
Tdurum_contig11334_554	T/C	1B	43321907	+	NA	NA	NA	NA	NA	NA	T	T	T	T	C	C	C	C	T	T	T	T	T	T	T	T	C	C	C	C	T	C	C	C	T	C	C	T	T	T	C	T	T	C	T	T	T	T	T
Excalibur_c95656_129	T/C	1B	44933662	+	NA	NA	NA	NA	NA	NA	T	T	T	T	T	C	C	C	T	T	C	T	T	C	T	T	C	C	C	C	T	C	C	C	T	C	C	T	T	C	C	C	T	C	T	T	T	C	T
Nsnp_Ra_c19335_28504388	T/G	1B	46828745	+	NA	NA	NA	NA	NA	NA	T	T	T	T	G	G	G	G	T	T	G	T	T	G	T	T	G	G	G	G	T	G	G	G	T	G	G	T	T	G	G	G	T	G	T	T	T	G	T
RFL_Contig2160_617	G/A	1B	46884434	+	NA	NA	NA	NA	NA	NA	G	G	G	G	G	G	G	G	G	G	A	G	G	A	G	G	G	G	G	G	G	G	G	G	G	G	G	G	G	A	G	A	G	G	G	G	G	A	G
RAC875_c90169_393	T/C	1B	47509361	+	NA	NA	NA	NA	NA	NA	T	T	T	T	C	C	C	C	T	T	C	T	T	C	T	T	C	C	C	C	T	C	C	C	T	C	C	T	T	C	C	C	T	C	T	T	T	C	T
IAAV8952	G/A	1B	49880916	+	NA	NA	NA	NA	NA	NA	G	G	G	G	A	A	A	A	G	G	A	G	G	A	G	G	A	A	A	A	G	A	A	A	G	A	A	G	G	A	A	A	G	A	G	G	G	A	G
Kukri_c8533_1398	G/A	1B	49886473	+	NA	NA	NA	NA	NA	NA	G	G	G	G	A	A	A	A	G	G	A	G	G	A	G	G	A	A	A	A	G	A	A	A	G	A	A	G	G	A	A	A	G	A	G	G	G	A	G
IACX502	T/C	1B	50184411	+	NA	NA	NA	NA	NA	NA	T	T	T	T	T	T	T	T	T	T	T	T	T	T	T	T	T	T	T	T	T	T	T	T	T	T	T	T	T	C	T	C	T	T	T	T	T	C	T
BS00087784_51	C/T	1B	50778001	+	NA	NA	NA	NA	NA	NA	C	C	C	C	C	C	C	C	T	T	T	C	C	T	C	C	C	C	C	C	C	C	C	C	T	C	C	C	C	C	C	C	C	C	C	C	C	C	C
BS00087787_51	C/T	1B	50778575	+	NA	NA	NA	NA	NA	NA	C	C	C	C	T	T	T	T	C	C	C	C	C	C	C	C	T	T	T	T	C	T	T	T	C	T	T	C	C	C	T	C	C	T	C	C	C	C	C
Ra_c16879_977	G/T	1B	52405005	+	NA	NA	NA	NA	NA	NA	G	G	G	G	G	G	G	G	G	G	G	G	G	G	G	G	G	G	G	G	G	G	G	G	G	G	G	G	G	T	G	T	G	G	G	G	G	T	G
Nsnp_Ex_c12063_19310114	G/A	1B	52901805	+	NA	NA	NA	NA	NA	NA	G	G	G	G	A	A	A	A	G	G	A	G	G	A	G	G	A	A	A	A	G	A	A	A	G	A	A	G	G	G	A	G	G	A	G	G	G	G	G
AX-94413562	C/T	1B	52902078	+	NA	NA	NA	NA	NA	NA	C	C	C	C	C	C	C	C	C	C	T	C	C	T	C	C	C	C	C	C	C	C	C	C	C	C	C	C	C	C	C	C	C	C	C	C	C	C	C
Tdurum_contig82187_189	T/G	1B	53248909	+	NA	NA	NA	NA	NA	NA	T	T	T	T	T	T	T	T	T	T	T	T	T	T	T	T	T	G	T	T	T	T	T	T	T	T	T	T	T	G	G	G	T	T	T	T	T	G	T
BS00095225_51	T/G	1B	53251046	+	NA	NA	NA	NA	NA	NA	T	T	T	T	T	G	T	G	T	T	T	T	T	G	T	T	G	T	T	T	T	T	T	T	G	T	T	G	T	T	T	T	T	G	T	G	T	T	T
Nsnp_Ku_c11987_19473636	A/G	1B	56312998	+	NA	NA	NA	NA	NA	NA	A	A	A	A	G	G	G	G	G	G	A	A	A	A	A	A	G	G	G	G	A	G	G	G	G	G	G	A	A	G	G	G	A	G	A	A	A	G	A
IAAV7915	T/C	1B	56313668	+	NA	NA	NA	NA	NA	NA	T	T	T	T	T	T	T	T	C	C	T	T	T	T	T	T	T	T	T	T	T	T	T	T	C	T	T	T	T	C	T	C	T	T	T	T	T	C	T
Nsnp_Ex_c6417_11155739	T/C	1B	56314758	+	NA	NA	NA	NA	NA	NA	T	T	T	T	T	T	T	T	C	C	T	T	T	T	T	T	T	T	T	T	T	T	T	T	C	T	T	T	T	C	T	C	T	T	T	T	T	C	T
BS00105606_51	G/A	1B	56316864	+	NA	NA	NA	NA	NA	NA	G	G	G	G	A	A	A	A	G	G	G	G	G	G	G	G	A	A	A	A	G	A	A	A	G	A	A	G	G	G	A	G	G	A	G	G	G	G	G
Tdurum_contig75938_1546	A/G	1B	57003501	+	NA	NA	NA	NA	NA	NA	A	A	A	A	G	G	G	G	A	A	G	A	A	G	A	A	G	G	G	G	A	G	G	G	A	G	G	A	A	A	G	A	A	G	A	A	A	A	A
AX-94648555	A/G	1B	57379417	+	NA	NA	NA	NA	NA	NA	A	A	A	A	G	G	G	G	A	A	A	A	A	A	A	A	G	G	G	G	A	G	G	G	A	G	G	A	A	G	G	G	A	G	A	A	A	G	A
AX-109946561	C/T	1B	57627421	+	NA	NA	NA	NA	NA	NA	C	C	C	C	C	C	C	C	C	C	C	C	C	C	C	C	C	C	C	C	C	C	C	C	C	C	C	C	C	T	C	T	C	C	C	C	C	T	C
AX-158595824	T/C	1B	57776336	+	NA	NA	NA	NA	NA	NA	T	T	T	T	T	T	T	T	C	C	C	T	T	C	T	T	T	T	T	T	T	T	T	T	C	T	T	T	T	C	T	C	T	T	T	T	T	T	T
RAC875_rep_c109416_191	C/T	1B	58324287	+	NA	NA	NA	NA	NA	NA	T	T	T	T	C	C	C	C	C	C	C	T	T	C	T	T	C	C	C	C	T	C	C	C	C	C	C	T	T	C	C	C	T	C	T	T	T	C	T
CAP8_rep_c9642_82	G/A	1B	58324539	+	NA	NA	NA	NA	NA	NA	G	G	G	G	G	G	G	G	A	A	A	G	G	A	G	G	G	G	G	G	G	G	G	G	A	G	G	G	G	A	G	A	G	G	G	G	G	A	G
Excalibur_c17202_1833	G/A	1B	58324982	+	NA	NA	NA	NA	NA	NA	G	G	G	G	G	G	G	G	A	A	A	G	G	A	G	G	G	G	G	G	G	G	G	G	A	G	G	G	G	A	G	A	G	G	G	G	G	A	G
AX-109345339	G/A	1B	58594843	+	NA	NA	NA	NA	NA	NA	A	A	A	A	G	G	G	G	G	G	G	A	A	G	A	A	G	G	G	G	A	G	G	G	G	G	G	A	A	G	G	G	A	G	A	A	A	G	A
AX-158570978	T/C	1B	58968310	+	NA	NA	NA	NA	NA	NA	T	T	T	T	T	T	T	T	C	C	T	T	T	C	T	T	T	T	T	T	T	T	T	C	C	T	T	T	T	C	T	C	T	T	T	T	T	C	T
AX-94835306	T/C	1B	59471212	+	NA	NA	NA	NA	NA	NA	C	C	C	C	T	T	T	T	T	T	T	C	C	T	C	C	T	T	T	T	C	T	T	T	T	T	T	C	C	T	T	T	C	T	C	C	C	T	C
RAC875_c826_839	G/A	1B	59599775	+	NA	NA	NA	NA	NA	NA	G	G	G	G	G	G	G	G	A	A	G	G	G	A	G	G	G	G	G	G	G	G	G	G	A	G	G	G	G	A	G	A	G	G	G	G	G	A	G
Nsnp_Ex_c2111_3963161	A/G	1B	59601957	+	NA	NA	NA	NA	NA	NA	A	A	A	A	G	G	G	G	G	G	A	A	A	G	A	A	G	G	G	G	A	A	G	G	G	G	G	A	A	G	G	G	A	G	A	A	A	G	A
AX-94990715	G/A	1B	60108454	+	NA	NA	NA	NA	NA	NA	G	G	G	G	G	G	G	G	A	A	G	G	G	A	G	G	G	G	G	G	G	G	G	G	A	G	G	G	G	A	G	A	G	G	G	G	G	A	G
RAC875_c79370_378	A/G	1B	61668377	+	NA	NA	NA	NA	NA	NA	A	A	A	A	G	G	G	G	A	A	A	A	A	A	A	A	G	G	G	G	A	G	G	G	A	G	G	A	A	A	G	A	A	G	A	A	A	A	A
RAC875_c3762_710	A/G	1B	65547694	+	NA	NA	NA	NA	NA	NA	A	A	A	A	A	G	A	G	A	A	A	A	A	A	A	A	G	A	A	A	A	A	A	A	G	A	A	G	A	A	A	A	A	G	A	G	A	A	A
RAC875_rep_c69508_215	T/C	1B	65550086	+	NA	NA	NA	NA	NA	NA	T	T	T	T	T	C	T	C	T	T	T	T	T	T	T	T	C	T	T	T	T	T	T	T	C	T	T	C	T	T	T	T	T	C	T	C	T	T	T
AX-158521565	G/A	1B	67050755	+	NA	NA	NA	NA	NA	NA	G	G	G	G	G	G	G	G	G	G	G	G	G	A	G	G	G	G	G	G	G	G	G	G	G	G	G	G	G	A	G	A	G	G	G	G	G	G	G
BS00022902_51	A/G	1B	67540799	+	NA	NA	NA	NA	NA	NA	A	A	A	A	G	G	G	G	A	A	A	A	A	G	A	A	G	G	G	G	A	G	G	G	A	G	G	A	A	G	G	G	A	G	A	A	A	A	A
AX-158521483	C/T	1B	68249466	+	NA	NA	NA	NA	NA	NA	C	C	C	C	C	C	C	C	C	C	C	C	C	C	C	C	C	C	C	C	C	C	C	C	C	C	C	C	C	T	C	T	C	C	C	C	C	C	C
AX-158570814	A/C	1B	68382841	+	NA	NA	NA	NA	NA	NA	A	A	A	A	C	C	C	C	A	A	A	A	A	A	A	A	C	C	C	C	A	C	C	C	A	C	C	A	A	C	C	C	A	C	A	A	A	A	A
AX-108967134	A/G	1B	68742396	+	NA	NA	NA	NA	NA	NA	A	A	A	A	G	G	G	G	A	A	G	A	A	A	A	A	G	G	G	G	A	G	G	G	A	G	G	A	A	G	G	G	A	G	A	A	A	A	A
AX-158521490	G/C	1B	69563286	+	NA	NA	NA	NA	NA	NA	G	G	G	G	C	C	C	C	G	G	G	G	G	G	G	G	C	C	C	C	G	C	C	C	G	C	C	G	G	C	C	C	G	C	G	G	G	G	G
BS00083533_51	C/T	1B	69906177	+	NA	NA	NA	NA	NA	NA	C	C	C	C	T	T	T	T	C	C	C	C	C	C	C	C	T	T	T	T	C	T	T	T	C	T	T	C	C	C	T	C	C	T	C	C	C	C	C
Kukri_c5861_360	C/T	1B	70327952	+	NA	NA	NA	NA	NA	NA	C	C	C	C	T	T	T	T	C	C	C	C	C	C	C	C	T	T	T	T	C	T	T	T	C	T	T	C	C	T	T	T	C	T	C	C	C	C	C
AX-158521482	C/T	1B	73729410	+	NA	NA	NA	NA	NA	NA	C	C	C	C	C	C	C	C	C	C	C	C	C	C	C	C	C	C	C	C	C	C	C	C	C	C	C	C	C	T	C	T	C	C	C	C	C	C	C
AX-158557026	G/A	1B	77212371	+	NA	NA	NA	NA	NA	NA	G	G	G	G	G	G	G	G	G	G	G	G	G	G	G	G	G	G	G	G	G	G	G	G	G	G	G	G	G	A	G	A	G	G	G	G	G	G	G
AX-158557037	A/G	1B	77546820	+	NA	NA	NA	NA	NA	NA	A	A	A	A	G	G	G	G	A	A	A	A	A	A	A	A	G	G	G	G	A	G	G	G	A	G	G	A	A	G	G	G	A	G	A	A	A	A	A
AX-158561131	A/G	1B	77634984	+	NA	NA	NA	NA	NA	NA	A	A	A	A	G	G	G	G	A	A	A	A	A	A	A	A	G	G	G	G	A	G	G	G	A	G	G	A	A	G	G	G	A	G	A	A	A	A	A
AX-158521560	G/A	1B	86775869	+	NA	NA	NA	NA	NA	NA	G	G	G	G	A	A	A	A	G	G	G	G	G	G	G	G	A	A	A	A	G	A	A	A	G	A	A	G	G	A	A	A	G	A	G	G	G	G	G
RFL_Contig529_963	A/G	1B	86808650	+	NA	NA	NA	NA	NA	NA	A	A	A	A	G	G	G	G	A	A	A	A	A	A	A	A	G	G	G	G	A	G	G	G	A	G	G	A	A	G	G	G	A	G	A	A	A	A	A
Tdurum_contig100344_160	T/G	1B	87188423	+	NA	NA	NA	NA	NA	NA	T	T	T	T	G	G	G	G	T	T	T	T	T	T	T	T	G	G	G	G	T	G	G	G	T	G	G	T	T	T	G	T	T	G	T	T	T	T	T
RAC875_c82888_83	G/A	1B	87971168	+	NA	NA	NA	NA	NA	NA	G	G	G	G	G	G	G	A	G	G	G	G	G	G	G	G	A	G	G	G	G	G	G	G	G	G	G	G	G	G	G	G	G	A	G	G	G	G	G
AX-94431524	A/G	1B	90699582	+	NA	NA	NA	NA	NA	NA	A	A	A	A	G	G	G	G	A	A	A	A	A	A	A	A	G	G	G	G	A	G	G	G	A	G	G	A	A	A	G	A	A	G	A	A	A	A	A
BS00084305_51	G/T	1B	90992779	+	NA	NA	NA	NA	NA	NA	G	G	G	G	T	T	T	T	G	G	G	G	G	G	G	G	T	T	T	T	G	T	T	T	G	T	T	G	G	G	T	G	G	T	G	G	G	G	G
TA001473-0980	A/G	1B	90993316	+	NA	NA	NA	NA	NA	NA	A	A	A	A	G	G	G	G	A	A	A	A	A	A	A	A	G	G	G	G	A	G	G	G	A	G	G	A	A	A	G	A	A	G	A	A	A	A	A
AX-94839474	T/C	1B	92871677	+	NA	NA	NA	NA	NA	NA	T	T	T	T	T	C	T	T	T	T	T	T	T	T	T	T	C	T	T	T	T	T	T	T	T	T	T	T	T	T	T	T	T	T	T	C	T	T	T
IAAV9176	T/G	1B	93914967	+	NA	NA	NA	NA	NA	NA	T	T	T	T	G	G	G	G	T	T	T	T	T	T	T	T	G	G	G	G	T	G	G	G	T	G	G	T	T	T	G	T	T	G	T	T	T	T	T
Excalibur_c20610_251	T/C	1B	94226817	+	NA	NA	NA	NA	NA	NA	T	T	T	T	C	C	C	C	T	T	C	T	T	T	T	T	C	C	C	C	T	C	C	C	T	C	C	T	T	T	C	T	T	C	T	T	T	T	T
RAC875_rep_c77710_180	C/T	1B	94226847	+	NA	NA	NA	NA	NA	NA	C	C	C	C	T	T	T	T	C	C	T	C	C	C	C	C	T	T	T	T	C	T	T	T	C	T	T	C	C	C	T	C	C	T	C	C	C	C	C
RAC875_c10659_570	A/G	1B	94832229	+	NA	NA	NA	NA	NA	NA	A	A	A	A	G	G	G	G	A	A	A	A	A	A	A	A	G	G	G	G	A	G	G	G	A	G	G	A	A	A	G	A	A	G	A	A	A	A	A
Nsnp_Ex_c27136_36355033	T/C	1B	94832244	+	NA	NA	NA	NA	NA	NA	T	T	T	T	C	C	C	C	T	T	C	T	T	T	T	T	C	C	C	C	T	C	C	C	T	C	C	T	T	T	C	T	T	C	T	T	T	T	T
Nsnp_Ex_c18733_27607958	T/C	1B	94977910	+	NA	NA	NA	NA	NA	NA	T	T	T	T	C	C	C	C	T	T	C	T	T	T	T	T	C	C	C	C	T	C	C	C	T	C	C	T	T	T	C	T	T	C	T	T	T	T	T
RAC875_c63067_283	T/C	1B	95654980	+	NA	NA	NA	NA	NA	NA	T	T	T	T	C	C	C	C	T	T	C	T	T	T	T	T	C	C	C	C	T	C	C	C	T	C	C	T	T	T	C	T	T	C	T	T	T	T	T
IAAV2324	A/G	1B	97378593	+	NA	NA	NA	NA	NA	NA	A	A	A	A	G	G	G	G	A	A	G	A	A	A	A	A	G	G	G	G	A	G	G	G	A	G	G	A	A	A	G	A	A	G	A	A	A	A	A
BS00051105_51	G/A	1B	99594534	+	NA	NA	NA	NA	NA	NA	G	G	G	G	A	A	A	A	G	G	A	G	G	G	G	G	A	A	A	A	G	A	A	A	G	A	A	G	G	G	A	G	G	A	G	G	G	G	G
AX-95200654	A/T	1B	99596973	+	NA	NA	NA	NA	NA	NA	A	A	A	A	T	T	T	T	A	A	T	A	A	A	A	A	T	T	T	T	A	T	T	T	A	T	T	A	A	A	T	A	A	T	A	A	A	A	A
AX-95162694	C/T	1B	100159316	+	NA	NA	NA	NA	NA	NA	C	C	C	C	T	T	T	T	C	C	T	C	C	C	C	C	T	T	T	T	C	T	T	T	C	T	T	C	C	C	T	C	C	T	C	C	C	C	C
IAAV7575	T/C	1B	104468949	+	NA	NA	NA	NA	NA	NA	T	T	T	T	C	C	C	C	T	T	C	T	T	T	T	T	C	C	C	C	T	C	C	C	T	C	C	T	T	T	C	T	T	C	T	T	T	T	T
RAC875_c28894_526	A/G	1B	106792470	+	NA	NA	NA	NA	NA	NA	A	A	A	A	G	G	G	G	A	A	G	A	A	A	A	A	G	G	G	G	A	G	G	G	A	G	G	A	A	A	G	A	A	G	A	A	A	A	A
BS00049927_51	G/T	1B	108837056	+	NA	NA	NA	NA	NA	NA	G	G	G	G	T	T	T	T	G	G	T	G	G	G	G	G	T	T	T	T	G	T	T	T	G	T	T	G	G	G	T	G	G	T	G	G	G	G	G
Nsnp_Ku_c16938_25916260	T/C	1B	109728243	+	NA	NA	NA	NA	NA	NA	T	T	T	T	C	C	C	C	T	T	C	T	T	T	T	T	C	C	C	C	T	C	C	C	T	C	C	T	T	T	C	T	T	C	T	T	T	T	T
TG0126	T/C	1B	109728290	+	NA	NA	NA	NA	NA	NA	T	T	T	T	C	C	C	C	T	T	C	T	T	T	T	T	C	C	C	C	T	C	C	C	T	C	C	T	T	T	C	T	T	C	T	T	T	T	T
Nsnp_Ex_c11976_19193550	G/A	1B	109729572	+	NA	NA	NA	NA	NA	NA	G	G	G	G	A	A	A	A	G	G	A	G	G	G	G	G	A	A	A	A	G	A	A	A	G	A	A	G	G	G	A	G	G	A	G	G	G	G	G
BobNhite_c39153_131	C/T	1B	110607701	+	NA	NA	NA	NA	NA	NA	C	C	C	C	T	T	T	T	C	C	T	C	C	C	C	C	T	T	T	T	C	T	T	T	C	T	T	C	C	C	T	C	C	T	C	C	C	C	C
Ku_c5960_496	T/C	1B	112203181	+	NA	NA	NA	NA	NA	NA	T	T	T	T	C	C	C	C	T	T	C	T	T	T	T	T	C	C	C	C	T	C	C	C	T	C	C	T	T	T	C	T	T	C	T	T	T	T	T
AX-94490145	A/G	1B	113570297	+	NA	NA	NA	NA	NA	NA	A	A	A	A	A	A	A	A	G	G	A	A	A	A	A	A	A	A	A	A	A	A	A	A	G	A	A	A	A	A	A	A	A	A	A	A	A	A	A
Kukri_c17540_394	A/G	1B	115278850	+	NA	NA	NA	NA	NA	NA	A	A	A	A	G	G	G	G	A	A	G	A	A	A	A	A	G	G	G	G	A	G	G	G	A	G	G	A	A	A	G	A	A	G	A	A	A	A	A
Ku_c3695_1696	G/A	1B	117188743	+	NA	NA	NA	NA	NA	NA	G	G	G	G	A	A	A	A	G	G	A	G	G	G	G	G	A	A	A	A	G	A	A	A	G	A	A	G	G	G	A	G	G	A	G	G	G	G	G
Kukri_c29582_126	C/T	1B	118510400	+	NA	NA	NA	NA	NA	NA	C	C	C	C	T	T	T	T	C	C	T	C	C	C	C	C	T	T	T	T	C	T	T	T	C	T	T	C	C	C	T	C	C	T	C	C	C	C	C
AX-95225103	C/T	1B	118510749	+	NA	NA	NA	NA	NA	NA	C	C	C	C	T	T	T	T	C	C	C	C	C	C	C	C	T	T	T	T	C	T	T	T	C	T	T	C	C	C	T	C	C	T	C	C	C	C	C
Ex_c40520_1484	C/T	1B	119048414	+	NA	NA	NA	NA	NA	NA	C	C	C	C	T	T	T	T	C	C	T	C	C	C	C	C	T	T	T	T	C	T	T	T	C	T	T	C	C	C	T	C	C	T	C	C	C	C	C
RAC875_c60360_389	C/T	1B	119884496	+	NA	NA	NA	NA	NA	NA	C	C	C	C	T	T	T	T	C	C	T	C	C	C	C	C	T	T	T	T	C	T	T	T	C	T	T	C	C	C	T	C	C	T	C	C	C	C	C
IAAV7043	T/C	1B	120405823	+	NA	NA	NA	NA	NA	NA	T	T	T	T	C	C	C	C	T	T	C	T	T	T	T	T	C	C	C	C	T	C	C	C	T	C	C	T	T	T	C	T	T	C	T	T	T	T	T
BS00093740_51	G/A	1B	120884027	+	NA	NA	NA	NA	NA	NA	G	G	G	G	A	A	A	A	G	G	G	G	G	G	G	G	A	A	A	A	G	A	A	A	G	A	A	G	G	G	A	G	G	A	G	G	G	G	G
BS00093736_51	G/T	1B	120884211	+	NA	NA	NA	NA	NA	NA	G	G	G	G	T	T	T	T	G	G	G	G	G	G	G	G	T	T	T	T	G	T	T	T	G	T	T	G	G	G	T	G	G	T	G	G	G	G	G
AX-94923277	T/C	1B	121406332	+	NA	NA	NA	NA	NA	NA	T	T	C	T	T	T	T	T	C	C	T	T	C	C	T	T	T	T	T	T	T	T	T	C	C	T	T	T	T	C	T	C	T	T	T	T	T	T	T
BS00010992_51	T/C	1B	122356257	+	NA	NA	NA	NA	NA	NA	T	T	T	T	C	C	C	C	T	T	C	T	T	T	T	T	C	C	C	C	T	C	C	C	T	C	C	T	T	T	C	T	T	C	T	T	T	T	T
RAC875_c8849_134	C/T	1B	123965351	+	NA	NA	NA	NA	NA	NA	C	C	T	C	C	C	C	C	T	T	C	C	T	T	C	C	C	C	C	C	C	C	C	C	T	C	C	C	C	T	C	T	C	C	C	C	C	C	C
AX-158540281	G/A	1B	133137301	+	NA	NA	NA	NA	NA	NA	G	G	G	G	A	A	A	A	G	G	A	G	G	G	G	G	A	A	A	A	G	A	A	A	G	A	A	G	G	G	A	G	G	A	G	G	G	G	G
BS00073034_51	C/T	1B	136645783	+	NA	NA	NA	NA	NA	NA	C	C	C	C	T	T	T	T	C	C	C	C	C	C	C	C	T	T	T	T	C	T	T	T	C	T	T	C	C	C	T	C	C	T	C	C	C	C	C
AX-94549074	A/G	1B	139281172	+	NA	NA	NA	NA	NA	NA	A	A	A	A	G	G	G	G	A	A	A	A	A	A	A	A	G	G	G	G	A	G	G	G	A	G	G	A	A	A	G	A	A	G	A	A	A	A	A
Nsnp_BE399980B_Ta_2_1	A/G	1B	142523424	+	NA	NA	NA	NA	NA	NA	A	A	G	A	A	A	A	A	G	G	G	A	G	G	A	A	A	A	A	A	A	A	A	A	G	A	A	A	A	G	A	G	A	A	A	A	A	A	A
Nsnp_Ra_c8506_14401408	C/T	1B	142834452	+	NA	NA	NA	NA	NA	NA	C	C	T	C	C	C	C	C	T	T	T	C	T	C	C	C	C	C	C	C	C	C	C	C	T	C	C	C	C	C	C	C	C	C	C	C	C	C	C
Kukri_c42522_155	G/A	1B	144122270	+	NA	NA	NA	NA	NA	NA	G	G	G	G	A	A	A	A	G	G	G	G	G	G	G	G	A	A	A	A	G	A	A	A	G	A	A	G	G	G	A	G	G	A	G	G	G	G	G
Nsnp_Ku_c230_460618	C/T	1B	144395971	+	NA	NA	NA	NA	NA	NA	C	C	T	C	C	C	C	C	T	C	T	C	T	C	C	C	C	C	C	C	C	C	C	C	T	C	C	C	C	C	C	C	C	C	C	C	C	C	C
AX-95208619	A/G	1B	145349924	+	NA	NA	NA	NA	NA	NA	A	A	G	A	A	A	A	A	G	G	A	A	G	A	A	A	A	A	A	A	A	A	A	A	G	A	A	A	A	A	A	A	A	A	A	A	A	A	A
TG0025	C/T	1B	145453172	+	NA	NA	NA	NA	NA	NA	C	C	C	C	T	T	T	T	C	C	C	C	C	C	C	C	T	T	T	T	C	T	T	T	C	T	T	C	C	C	T	C	C	T	C	C	C	C	C
AX-89408440	G/A	1B	148471581	+	NA	NA	NA	NA	NA	NA	G	G	A	G	G	G	G	G	G	A	A	G	A	G	G	G	G	G	G	G	G	G	G	G	A	G	G	G	G	G	G	G	G	G	G	G	G	G	G
BS00003575_51	T/C	1B	148898269	+	NA	NA	NA	NA	NA	NA	T	T	T	T	C	C	C	C	T	T	T	T	T	T	T	T	C	C	C	C	T	C	C	C	T	C	C	T	T	T	C	T	T	C	T	T	T	T	T
AX-158540319	T/G	1B	156598386	+	NA	NA	NA	NA	NA	NA	T	T	G	T	T	T	T	T	G	G	T	T	G	T	T	T	T	T	T	T	T	T	T	T	G	T	T	T	T	T	T	T	T	T	T	T	T	T	T
Nsnp_BE443531B_Ta_1_1	C/T	1B	156687483	+	NA	NA	NA	NA	NA	NA	C	C	T	C	C	C	C	C	C	T	C	C	C	C	C	C	C	C	C	C	C	C	C	C	C	C	C	C	C	C	C	C	C	C	C	C	C	C	C
BS00066165_51	G/A	1B	157901564	+	NA	NA	NA	NA	NA	NA	G	G	G	G	A	A	A	A	G	G	G	G	G	G	G	G	A	A	A	A	G	A	A	A	G	A	A	G	G	G	A	G	G	A	G	G	G	G	G
AX-94890972	T/G	1B	159183688	+	NA	NA	NA	NA	NA	NA	T	T	T	T	T	T	T	T	T	G	G	G	T	T	T	T	T	T	T	G	T	G	T	G	T	T	T	G	G	T	T	T	T	T	T	T	T	G	T
BS00022625_51	G/A	1B	163096567	+	NA	NA	NA	NA	NA	NA	G	G	G	G	A	A	A	A	G	G	G	G	G	G	G	G	A	A	A	A	G	A	A	A	G	A	A	G	G	G	A	G	G	A	G	G	G	G	G
Nsnp_JD_rep_c62985_40164465	G/A	1B	168418414	+	NA	NA	NA	NA	NA	NA	G	G	G	G	A	A	A	A	G	G	G	G	G	G	G	G	A	A	A	A	G	A	A	A	G	A	A	G	G	G	A	G	G	A	G	G	G	G	G
AX-94725628	T/C	1B	168620764	+	NA	NA	NA	NA	NA	NA	T	T	T	T	T	C	C	T	T	T	T	T	T	T	T	T	T	T	T	T	T	T	T	T	T	C	T	C	T	T	T	T	T	T	T	T	C	T	T
AX-110422876	C/T	1B	171038888	+	NA	NA	NA	NA	NA	NA	C	C	C	C	T	T	T	T	C	C	C	C	C	C	C	C	T	T	T	T	C	T	T	T	C	T	T	C	C	C	T	C	C	T	C	C	C	C	C
RAC875_rep_c72356_51	C/T	1B	178098008	+	NA	NA	NA	NA	NA	NA	T	T	C	T	C	C	C	C	C	C	C	T	C	C	T	T	C	C	C	C	T	C	C	C	C	C	C	T	T	C	C	C	T	C	T	T	T	T	T
AX-158561162	T/C	1B	189581210	+	NA	NA	NA	NA	NA	NA	T	T	C	T	T	T	T	T	C	C	T	T	C	T	T	T	T	T	T	T	T	T	T	T	C	T	T	T	T	T	T	T	T	T	T	T	T	T	T
AX-158555575	T/C	1B	190284991	+	NA	NA	NA	NA	NA	NA	T	T	T	T	C	C	C	C	T	T	T	T	T	T	T	T	C	C	C	C	T	C	C	C	T	C	C	T	T	T	C	T	T	C	T	T	T	T	T
Kukri_c19709_383	T/C	1B	191707011	+	NA	NA	NA	NA	NA	NA	T	T	T	T	C	C	C	C	T	T	T	T	T	T	T	T	C	C	C	C	T	C	C	C	T	C	C	T	T	T	C	T	T	C	T	T	T	T	T
Excalibur_c32726_125	T/C	1B	192278024	+	NA	NA	NA	NA	NA	NA	T	T	T	T	C	C	C	C	T	T	T	T	T	T	T	T	C	C	C	C	T	C	C	C	T	C	C	T	T	T	C	T	T	C	T	T	T	T	T
AX-158561091	A/C	1B	196150036	+	NA	NA	NA	NA	NA	NA	A	A	C	A	A	A	A	A	C	C	C	A	C	C	A	A	A	A	A	A	A	A	A	C	C	A	A	A	A	C	A	C	A	A	A	A	A	A	A
Nsnp_BE637864B_Ta_1_1	T/G	1B	199575153	+	NA	NA	NA	NA	NA	NA	T	T	G	T	T	T	T	T	G	G	T	T	G	T	T	T	T	T	T	T	T	T	T	T	G	T	T	T	T	T	T	T	T	T	T	T	T	T	T
AX-94470119	G/A	1B	200099098	+	NA	NA	NA	NA	NA	NA	G	G	A	G	G	G	G	G	A	A	G	G	A	G	G	G	G	G	G	G	G	G	G	G	A	G	G	G	G	G	G	G	G	G	G	G	G	G	G
AX-110434413	A/G	1B	200903268	+	NA	NA	NA	NA	NA	NA	A	A	A	A	G	G	G	G	A	A	A	A	A	A	A	A	G	G	G	G	A	A	G	G	A	G	G	A	A	A	G	A	A	G	A	A	A	A	A
AX-94839011	G/A	1B	212428417	+	NA	NA	NA	NA	NA	NA	A	G	G	A	A	A	G	A	A	G	G	G	G	G	G	G	G	G	G	G	G	G	G	G	G	G	G	G	G	G	G	G	G	G	G	G	G	G	G
Kukri_c147_1620	A/G	1B	212429619	+	NA	NA	NA	NA	NA	NA	A	A	G	A	A	A	A	A	G	G	A	A	G	A	A	A	A	A	A	A	A	A	A	A	G	A	A	A	A	A	A	A	A	A	A	A	A	A	A
Kukri_c14968_674	C/T	1B	213910990	+	NA	NA	NA	NA	NA	NA	C	C	C	C	T	T	T	T	C	C	C	C	C	C	C	C	T	T	T	T	C	T	T	T	C	T	T	C	C	C	T	C	C	T	C	C	C	C	C
RAC875_c42715_856	C/T	1B	222301577	+	NA	NA	NA	NA	NA	NA	C	C	C	C	T	T	T	T	C	C	C	C	C	C	C	C	T	T	T	T	C	T	T	T	C	T	T	C	C	C	T	C	C	T	C	C	C	C	C
AX-158561110	G/A	1B	225298336	+	NA	NA	NA	NA	NA	NA	A	A	G	A	G	G	G	G	G	G	A	A	G	A	A	A	G	G	G	G	A	G	G	G	G	G	G	A	A	A	G	A	A	G	A	A	A	A	A
AX-110035800	A/G	1B	226358155	+	NA	NA	NA	NA	NA	NA	A	A	A	A	G	G	G	G	A	A	A	A	A	A	A	A	G	G	G	G	A	G	G	G	A	G	G	A	A	A	G	A	A	G	A	A	A	A	A
Excalibur_rep_c68921_433	C/T	1B	228170384	+	NA	NA	NA	NA	NA	NA	C	C	C	C	T	T	T	T	C	C	C	C	C	C	C	C	T	T	T	T	C	T	T	T	C	T	T	C	C	C	T	C	C	T	C	C	C	C	C
BS00110104_51	C/A	1B	228174645	+	NA	NA	NA	NA	NA	NA	C	C	C	C	A	A	A	A	C	C	C	C	C	C	C	C	A	A	A	A	C	A	A	A	C	A	A	C	C	C	A	C	C	A	C	C	C	C	C
Kukri_rep_c101799_95	C/A	1B	230037403	+	NA	NA	NA	NA	NA	NA	C	C	A	C	C	C	C	C	C	A	C	C	C	C	C	C	C	C	C	C	C	C	C	C	C	C	C	C	C	C	C	C	C	C	C	C	C	C	C
Kukri_rep_c105316_262	T/G	1B	230943761	+	NA	NA	NA	NA	NA	NA	T	T	T	T	G	G	G	G	T	T	T	T	T	T	T	T	G	G	G	G	T	G	G	G	T	G	G	T	T	T	G	T	T	G	T	T	T	T	T
GENE-0431_601	T/C	1B	234251806	+	NA	NA	NA	NA	NA	NA	T	T	T	T	T	T	T	C	T	T	T	T	T	T	T	T	C	T	T	T	T	T	T	T	T	T	T	T	T	T	T	T	T	T	T	T	T	T	T
AX-109447012	T/C	1B	241964379	+	NA	NA	NA	NA	NA	NA	T	T	C	T	T	T	T	T	C	C	T	T	C	T	T	T	T	T	T	T	T	T	T	T	C	T	T	T	T	T	T	T	T	T	T	T	T	T	T
AX-109342634	G/A	1B	259025474	+	NA	NA	NA	NA	NA	NA	G	G	A	G	G	G	G	G	A	A	G	G	A	G	G	G	G	A	A	A	G	A	G	A	A	A	A	G	G	G	G	G	G	G	G	G	G	G	G
AX-108921445	G/A	1B	262920704	+	NA	NA	NA	NA	NA	NA	G	G	G	G	A	A	A	A	G	G	G	G	G	G	G	G	A	G	G	G	G	G	A	G	G	G	G	G	G	G	A	G	G	A	G	G	G	G	G
AX-111514779	T/C	1B	265648681	+	NA	NA	NA	NA	NA	NA	T	T	C	T	T	T	T	T	C	C	T	T	C	T	T	T	T	C	C	C	T	C	T	C	C	C	C	T	T	T	T	T	T	T	T	T	T	T	T
AX-158521268	A/G	1B	268658442	+	NA	NA	NA	NA	NA	NA	A	A	A	A	A	A	A	A	A	A	A	A	A	A	A	A	A	A	A	A	A	A	A	A	A	A	A	A	A	A	A	G	A	A	A	A	A	A	G
AX-94675848	G/A	1B	268659628	+	NA	NA	NA	NA	NA	NA	G	G	G	G	G	G	G	G	G	G	G	G	G	G	G	G	G	G	G	G	G	G	G	G	G	G	G	G	G	G	G	A	G	G	G	G	G	G	A
AX-94556277	C/A	1B	268659702	+	NA	NA	NA	NA	NA	NA	C	C	A	C	C	C	C	A	C	A	C	C	A	A	A	A	C	A	A	A	A	A	A	A	A	A	A	A	C	C	C	C	C	C	A	C	A	C	C
AX-158570279	C/T	1B	272867417	+	NA	NA	NA	NA	NA	NA	C	C	C	C	T	T	T	T	C	C	C	C	C	C	C	C	C	C	T	T	C	T	T	T	C	T	T	C	C	C	T	C	C	T	C	C	C	C	C
AX-158545094	T/C	1B	277453879	+	NA	NA	NA	NA	NA	NA	T	T	C	T	T	T	T	T	T	C	T	T	C	T	T	T	T	T	T	T	T	T	T	T	T	T	T	T	T	T	T	T	T	T	T	T	T	T	T
AX-110385663	T/C	1B	277458400	+	NA	NA	NA	NA	NA	NA	T	T	T	T	T	T	T	T	T	T	T	T	T	T	T	T	T	T	T	T	T	T	T	T	C	T	T	T	T	T	T	T	T	T	T	T	T	T	T
AX-158545071	T/C	1B	277958158	+	NA	NA	NA	NA	NA	NA	T	T	T	T	T	T	T	T	T	T	T	T	T	T	T	T	T	T	T	T	T	T	T	T	C	T	T	T	T	T	T	T	T	T	T	T	T	T	T
Excalibur_c6497_535	A/G	1B	278473822	+	NA	NA	NA	NA	NA	NA	A	A	G	A	A	A	A	A	G	G	A	A	G	A	A	A	A	A	A	A	A	A	A	A	G	A	A	A	A	A	A	A	A	A	A	A	A	A	A
BS00065139_51	T/C	1B	282427887	+	NA	NA	NA	NA	NA	NA	T	T	T	T	T	T	T	T	T	T	T	T	T	T	T	T	T	T	T	T	T	T	T	T	C	T	T	T	T	T	T	T	T	T	T	T	T	T	T
AX-111565329	A/G	1B	283119351	+	NA	NA	NA	NA	NA	NA	A	A	A	A	A	A	A	A	A	A	A	A	A	A	A	A	A	A	A	A	A	A	A	A	G	A	A	A	A	A	A	A	A	A	A	A	A	A	A
Excalibur_c3801_814	C/T	1B	284018873	+	NA	NA	NA	NA	NA	NA	C	C	C	C	C	C	C	C	C	C	C	C	C	C	C	C	C	C	C	C	C	C	C	C	T	C	C	C	C	C	C	C	C	C	C	C	C	C	C
BS00050126_51	C/T	1B	285345264	+	NA	NA	NA	NA	NA	NA	C	C	C	C	C	C	C	C	C	C	C	C	C	C	C	C	C	C	C	C	C	C	C	C	T	C	C	C	C	C	C	C	C	C	C	C	C	C	C
AX-95194781	C/T	1B	286707988	+	NA	NA	NA	NA	NA	NA	C	C	C	C	C	C	C	C	C	C	C	C	C	C	C	C	C	C	C	C	C	C	C	C	T	C	C	C	C	C	C	C	C	C	C	C	C	C	C
AX-110936551	A/G	1B	288649553	+	NA	NA	NA	NA	NA	NA	A	A	A	A	A	A	A	A	A	A	A	A	A	A	A	A	A	A	A	A	A	A	A	A	G	A	A	A	A	A	A	A	A	A	A	A	A	A	A
AX-110366212	T/C	1B	288649630	+	NA	NA	NA	NA	NA	NA	T	T	T	T	T	T	T	T	T	T	T	T	T	T	T	T	T	T	T	T	T	T	T	T	C	T	T	T	T	T	T	T	T	T	T	T	T	T	T
AX-109371985	A/G	1B	290899569	+	NA	NA	NA	NA	NA	NA	A	A	A	A	A	A	A	A	A	A	G	A	A	G	A	A	A	G	G	G	A	G	A	G	A	G	G	A	A	G	A	G	A	A	A	A	A	A	A
TA015141-0717	C/T	1B	292341816	+	NA	NA	NA	NA	NA	NA	C	C	C	C	C	C	C	C	C	C	T	C	C	T	C	C	C	T	T	T	C	T	C	T	C	T	T	C	C	T	C	T	C	C	C	C	C	C	C
AX-94893742	T/C	1B	297060760	+	NA	NA	NA	NA	NA	NA	T	T	T	T	T	T	T	T	T	T	C	T	T	C	T	T	T	C	C	C	T	C	T	C	T	C	C	T	T	C	T	C	T	T	T	T	T	T	T
RAC875_c30381_573	G/A	1B	297098839	+	NA	NA	NA	NA	NA	NA	G	G	G	G	G	G	G	G	G	G	A	G	G	A	G	G	G	A	A	A	G	A	G	A	G	A	A	G	G	A	G	A	G	G	G	G	G	G	G
BobNhite_rep_c66146_237	G/T	1B	297115021	+	NA	NA	NA	NA	NA	NA	G	G	G	G	G	G	G	G	G	G	G	G	G	T	G	G	G	T	T	T	G	T	G	T	G	T	T	G	G	T	G	T	G	G	G	G	G	G	G
Tdurum_contig31624_230	A/C	1B	297728872	+	NA	NA	NA	NA	NA	NA	A	A	A	A	A	A	A	A	A	A	A	A	A	C	A	A	A	C	C	C	A	C	A	C	A	C	C	A	A	C	A	C	A	A	A	A	A	A	A
Kukri_c10308_342	G/A	1B	298074985	+	NA	NA	NA	NA	NA	NA	G	G	G	G	G	G	G	G	G	G	G	G	G	A	G	G	G	A	A	A	G	A	G	A	G	A	A	G	G	A	G	A	G	G	G	G	G	G	G
BS00067247_51	T/C	1B	298093299	+	NA	NA	NA	NA	NA	NA	T	T	T	T	T	T	C	C	T	T	T	T	T	C	T	T	C	C	C	T	T	T	C	T	T	C	C	T	T	C	C	C	T	C	T	T	T	T	T
AX-111484333	A/G	1B	299448672	+	NA	NA	NA	NA	NA	NA	A	A	A	A	A	A	A	A	A	A	A	A	A	G	A	A	A	G	G	G	A	G	A	G	A	G	G	A	A	G	A	G	A	A	A	A	A	A	A
AX-95659131	G/A	1B	301257521	+	NA	NA	NA	NA	NA	NA	G	G	G	G	G	G	G	G	G	G	A	G	G	A	G	G	G	A	A	A	G	A	G	A	G	A	A	G	G	A	G	A	G	G	G	G	G	G	G
Ra_c7745_1438	G/A	1B	301257544	+	NA	NA	NA	NA	NA	NA	G	G	G	G	G	G	G	G	G	G	A	G	G	A	G	G	G	A	A	A	G	A	G	A	G	A	A	G	G	A	G	A	G	G	G	G	G	G	G
RAC875_c44452_438	A/G	1B	302781729	+	NA	NA	NA	NA	NA	NA	A	A	A	A	A	A	A	A	A	A	G	A	A	G	A	A	A	G	G	G	A	G	A	G	A	G	G	A	A	G	A	G	A	A	A	A	A	A	A
IAAV5269	T/C	1B	303072998	+	NA	NA	NA	NA	NA	NA	T	T	T	T	T	T	T	T	T	T	C	T	T	C	T	T	T	C	C	C	T	C	T	C	T	C	C	T	T	C	T	C	T	T	T	T	T	T	T
IAAV7260	T/C	1B	304514787	+	NA	NA	NA	NA	NA	NA	T	T	T	T	T	T	T	T	T	T	C	T	T	C	T	T	T	C	C	C	T	C	T	C	T	C	C	T	T	C	T	C	T	T	T	T	T	T	T
Tdurum_contig13391_680	T/C	1B	305269817	+	NA	NA	NA	NA	NA	NA	T	T	T	T	T	T	T	T	T	T	T	T	T	C	T	T	T	C	C	C	T	C	T	C	T	C	C	T	T	C	T	C	T	T	T	T	T	T	T
Excalibur_c20228_135	A/G	1B	305270122	+	NA	NA	NA	NA	NA	NA	A	A	A	A	A	A	A	A	A	A	A	A	A	G	A	A	A	G	G	G	A	G	A	G	A	G	G	A	A	G	A	G	A	A	A	A	A	A	A
Nsnp_Ex_rep_c69266_68192766	T/C	1B	307428123	+	NA	NA	NA	NA	NA	NA	T	T	T	T	T	T	T	T	T	T	C	T	T	C	T	T	T	C	C	C	T	C	T	C	T	C	C	T	T	C	T	C	T	T	T	T	T	T	T
Ku_c11813_215	G/T	1B	307428445	+	NA	NA	NA	NA	NA	NA	G	G	G	G	T	T	T	T	G	G	G	G	G	G	G	G	T	G	G	G	G	G	T	G	G	G	G	G	G	G	T	G	G	T	G	G	G	G	G
Tdurum_contig60809_268	C/A	1B	308587694	+	NA	NA	NA	NA	NA	NA	C	C	C	C	C	C	C	C	C	C	C	C	C	A	C	C	C	A	A	A	C	A	C	A	C	A	A	C	C	A	C	A	C	C	C	C	C	C	C
Tdurum_contig43346_108	C/T	1B	309491044	+	NA	NA	NA	NA	NA	NA	C	C	C	C	C	C	C	C	C	C	T	C	C	T	C	C	C	T	T	T	C	T	C	T	C	T	T	C	C	T	C	T	C	C	C	C	C	C	C
Ra_c16069_1820	T/C	1B	310367244	+	NA	NA	NA	NA	NA	NA	T	T	T	T	T	T	T	T	T	T	C	T	T	C	T	T	T	C	C	C	T	C	T	C	T	C	C	T	T	C	T	C	T	T	T	T	T	T	T
BobNhite_c13761_242	A/G	1B	313275612	+	NA	NA	NA	NA	NA	NA	G	A	A	G	A	G	G	A	A	A	G	A	A	A	A	A	A	G	A	A	A	A	A	A	A	A	A	A	A	A	A	A	A	G	A	A	G	A	G
Kukri_c84940_106	A/G	1B	313483465	+	NA	NA	NA	NA	NA	NA	A	A	A	A	A	A	A	A	A	A	G	A	A	G	A	A	A	G	G	G	A	G	A	G	A	G	G	A	A	G	A	G	A	A	A	A	A	A	A
AX-108954609	T/C	1B	314570393	+	NA	NA	NA	NA	NA	NA	T	T	T	T	T	T	T	T	T	T	C	T	T	C	T	T	T	C	C	C	T	C	T	C	T	C	C	T	T	C	T	C	T	T	T	T	T	T	T
CAP7_rep_c12580_266	G/T	1B	314571975	+	NA	NA	NA	NA	NA	NA	G	G	G	G	G	G	G	G	G	G	T	G	G	T	G	G	G	T	T	T	G	T	G	T	G	T	T	G	G	T	G	T	G	G	G	G	G	G	G
Tdurum_contig31201_380	A/G	1B	315383778	+	NA	NA	NA	NA	NA	NA	A	A	A	A	A	A	A	A	A	A	G	A	A	G	A	A	A	G	G	G	A	G	A	G	A	G	G	A	A	G	A	G	A	A	A	A	A	A	A
Excalibur_c15885_1145	G/A	1B	317364818	+	NA	NA	NA	NA	NA	NA	G	G	G	G	G	G	G	G	G	G	A	G	G	A	G	G	G	A	A	A	G	A	G	A	G	A	A	G	G	A	G	A	G	G	G	G	G	G	G
Ku_c31251_565	A/C	1B	317373712	+	NA	NA	NA	NA	NA	NA	A	A	A	A	A	A	A	A	A	A	C	A	A	C	A	A	A	C	C	C	A	C	A	C	A	C	C	A	A	C	A	C	A	A	A	A	A	A	A
AX-95143224	A/G	1B	321240231	+	NA	NA	NA	NA	NA	NA	A	A	A	A	G	G	G	G	A	A	A	A	A	A	A	A	G	G	G	G	A	G	G	G	A	G	G	A	A	A	G	A	A	G	A	A	A	G	A
AX-94467830	G/A	1B	323618700	+	NA	NA	NA	NA	NA	NA	A	G	G	A	G	G	G	G	G	G	A	A	G	G	A	A	G	G	G	G	A	G	G	G	G	G	G	A	A	G	G	G	A	G	A	A	A	A	A
AX-110010230	T/C	1B	325283703	+	NA	NA	NA	NA	NA	NA	T	T	T	T	T	T	T	T	T	T	C	T	T	T	T	T	T	T	T	T	T	T	T	T	T	T	T	T	T	T	T	T	T	T	T	T	T	T	T
Tdurum_contig45715_549	A/G	1B	325286274	+	NA	NA	NA	NA	NA	NA	A	A	A	A	A	A	A	A	A	A	G	A	A	A	A	A	A	A	A	A	A	A	A	A	A	A	A	A	A	A	A	A	A	A	A	A	A	A	A
Tdurum_contig45715_1246	A/G	1B	325286924	+	NA	NA	NA	NA	NA	NA	A	A	A	A	A	A	A	A	A	A	G	A	A	A	A	A	A	A	A	A	A	A	A	A	A	A	A	A	A	A	A	A	A	A	A	A	A	A	A
Excalibur_c18876_334	T/C	1B	325286990	+	NA	NA	NA	NA	NA	NA	T	T	T	T	T	T	T	T	T	T	C	T	T	T	T	T	T	T	T	T	T	T	T	T	T	T	T	T	T	T	T	T	T	T	T	T	T	T	T
Nsnp_Ku_c2115_4089288	C/A	1B	325289523	+	NA	NA	NA	NA	NA	NA	C	C	C	C	C	C	C	C	C	C	A	C	C	C	C	C	C	C	C	C	C	C	C	C	C	C	C	C	C	C	C	C	C	C	C	C	C	C	C
AX-94616791	G/C	1B	325818540	+	NA	NA	NA	NA	NA	NA	G	G	G	G	G	G	G	G	G	G	C	G	G	G	G	G	G	G	G	G	G	G	G	G	G	G	G	G	G	G	G	G	G	G	G	G	G	G	G
AX-95171339	T/C	1B	325818554	+	NA	NA	NA	NA	NA	NA	T	T	T	T	T	T	T	T	T	T	C	T	T	T	T	T	T	T	T	T	T	T	T	T	T	T	T	T	T	T	T	T	T	T	T	T	T	T	T
Nsnp_Ex_c5947_10431109	T/C	1B	326779875	+	NA	NA	NA	NA	NA	NA	T	T	T	T	T	T	T	T	T	T	C	T	T	T	T	T	T	T	T	T	T	T	T	T	T	T	T	T	T	T	T	T	T	T	T	T	T	T	T
TA004324-0491	A/G	1B	327230038	+	NA	NA	NA	NA	NA	NA	A	A	A	A	A	A	A	A	A	A	A	A	A	A	A	A	A	A	A	A	A	A	A	A	A	A	A	A	A	A	A	A	A	A	A	A	A	A	A
BS00010352_51	T/G	1B	327483020	+	NA	NA	NA	NA	NA	NA	T	T	T	T	T	T	T	T	T	T	G	T	T	G	T	T	T	G	G	G	T	G	T	G	G	G	G	T	T	G	T	G	T	T	T	T	T	T	T
Kukri_rep_c111517_289	G/A	1B	327576716	+	NA	NA	NA	NA	NA	NA	G	G	G	G	G	G	G	G	G	G	G	G	G	G	G	G	G	G	G	G	G	G	G	G	G	G	G	G	G	G	G	G	G	G	G	G	G	G	G
Excalibur_c27675_912	T/C	1B	327577694	+	NA	NA	NA	NA	NA	NA	T	T	T	T	T	T	T	T	T	T	T	T	T	T	T	T	T	T	T	T	T	T	T	T	T	T	T	T	T	T	T	T	T	T	T	T	T	T	T
AX-108962827	C/A	1B	327838574	+	NA	NA	NA	NA	NA	NA	C	C	C	C	C	C	C	C	C	C	C	C	C	C	C	C	C	C	C	C	C	C	C	C	C	C	C	C	C	C	C	C	C	C	C	C	C	C	C
AX-95254066	T/C	1B	327842359	+	NA	NA	NA	NA	NA	NA	T	T	T	T	T	T	T	T	T	T	T	T	T	T	T	T	T	T	T	T	T	T	T	T	T	T	T	T	T	T	T	T	T	T	T	T	T	T	T
Excalibur_c32608_500	G/A	1B	327842965	+	NA	NA	NA	NA	NA	NA	G	G	G	G	G	G	G	G	G	G	G	G	G	G	G	G	G	G	G	G	G	G	G	G	G	G	G	G	G	G	G	G	G	G	G	G	G	G	G
CAP7_c1241_128	C/T	1B	328439841	+	NA	NA	NA	NA	NA	NA	C	C	C	C	C	C	C	C	C	C	C	C	C	C	C	C	C	C	C	C	C	C	C	C	C	C	C	C	C	C	C	C	C	C	C	C	C	C	C
tplb0029b01_123	C/A	1B	328642091	+	NA	NA	NA	NA	NA	NA	C	C	C	C	C	C	C	C	C	C	A	C	C	A	C	C	C	A	A	A	C	A	C	A	A	A	A	C	C	A	C	A	C	C	C	C	C	C	C
GENE-0227_217	A/C	1B	328642742	+	NA	NA	NA	NA	NA	NA	A	A	A	A	A	A	A	A	A	A	C	A	A	C	A	A	A	C	C	C	A	C	A	C	C	C	C	A	A	C	A	C	A	A	A	A	A	A	A
AX-110500129	C/A	1B	328643215	+	NA	NA	NA	NA	NA	NA	C	C	C	C	C	C	C	C	C	C	A	C	C	A	C	C	C	A	A	A	C	A	C	A	A	A	A	C	C	A	C	A	C	C	C	C	C	C	C
BS00011450_51	T/C	1B	328643512	+	NA	NA	NA	NA	NA	NA	T	T	T	T	T	T	T	T	T	T	C	T	T	C	T	T	T	C	C	C	T	C	T	C	C	C	C	T	T	C	T	C	T	T	T	T	T	T	T
tplb0029b01_1022	C/T	1B	328645354	+	NA	NA	NA	NA	NA	NA	C	C	C	C	C	C	C	C	C	C	T	C	C	T	C	C	C	T	T	T	C	T	C	T	T	T	T	C	C	T	C	T	C	C	C	C	C	C	C
AX-158556827	C/A	1B	328994744	+	NA	NA	NA	NA	NA	NA	C	C	C	C	C	C	C	C	C	C	A	C	C	A	C	C	C	A	A	A	C	A	C	A	A	A	A	C	C	A	C	A	C	C	C	C	C	C	C
Nsnp_RFL_Contig4726_5654774	T/C	1B	329487239	+	NA	NA	NA	NA	NA	NA	T	T	T	T	T	T	T	T	T	T	T	T	T	C	T	T	T	C	C	C	T	C	T	C	C	C	C	T	T	C	T	C	T	T	T	T	T	T	T
BobNhite_c22266_315	C/T	1B	329489670	+	NA	NA	NA	NA	NA	NA	C	C	C	C	C	C	C	C	C	C	C	C	C	T	C	C	C	T	T	T	C	T	C	T	T	T	T	C	C	T	C	T	C	C	C	C	C	C	C
AX-158603119	C/T	1B	329772560	+	NA	NA	NA	NA	NA	NA	C	C	C	C	C	C	C	C	C	C	C	C	C	T	C	C	C	T	T	T	C	T	C	T	T	T	T	C	C	T	C	T	C	C	C	C	C	C	C
AX-94390275	A/G	1B	331420055	+	NA	NA	NA	NA	NA	NA	G	A	A	G	G	G	G	G	A	A	G	G	G	G	G	G	G	A	A	A	A	A	A	A	A	A	A	A	G	G	A	G	G	G	A	A	A	A	A
AX-110049705	A/G	1B	332069972	+	NA	NA	NA	NA	NA	NA	A	A	A	A	A	A	A	A	A	A	G	A	A	G	A	A	A	G	G	G	A	G	A	G	G	G	G	A	A	G	A	G	A	A	A	A	A	A	A
AX-95166038	G/C	1B	336783592	+	NA	NA	NA	NA	NA	NA	G	G	G	G	G	G	G	G	C	C	C	G	G	G	G	G	G	G	G	G	G	G	G	C	G	G	G	G	G	G	G	G	G	G	G	G	G	G	G
AX-94663988	A/G	1B	340802327	+	NA	NA	NA	NA	NA	NA	A	A	A	A	A	A	A	A	A	A	G	A	A	G	A	A	A	G	G	G	A	G	A	G	G	G	G	A	A	A	A	G	A	A	A	A	A	A	A
Nsnp_Ex_c26419_35667216	G/A	1B	364419411	+	NA	NA	NA	NA	NA	NA	G	G	G	G	G	G	G	G	G	G	A	G	G	A	G	G	G	A	A	A	G	A	G	A	G	A	A	G	G	A	G	A	G	G	G	G	G	G	G
Ra_c23839_884	T/C	1B	367440133	+	NA	NA	NA	NA	NA	NA	T	T	T	T	T	T	T	T	T	T	C	T	T	C	T	T	T	C	C	C	T	C	T	C	T	C	C	T	T	T	T	C	T	T	T	T	T	T	T
GENE-0193_197	A/G	1B	367440972	+	NA	NA	NA	NA	NA	NA	A	A	A	A	A	A	A	A	A	A	G	A	A	G	A	A	A	G	G	G	A	G	A	G	A	G	G	A	A	G	A	G	A	A	A	A	A	A	A
Ku_c42700_2798	T/C	1B	371455511	+	NA	NA	NA	NA	NA	NA	T	T	T	T	T	T	T	T	T	T	C	T	T	C	T	T	T	C	C	C	T	C	T	C	T	C	C	T	T	C	T	C	T	T	T	T	T	T	T
IAAV178	A/G	1B	372149324	+	NA	NA	NA	NA	NA	NA	A	A	A	A	A	A	A	A	A	A	G	A	A	G	A	A	A	G	G	G	A	G	A	G	A	G	G	A	A	G	A	G	A	A	A	A	A	A	A
AX-158556893	G/A	1B	375861387	+	NA	NA	NA	NA	NA	NA	G	G	G	G	G	G	G	G	G	G	G	G	G	A	G	G	G	A	A	A	G	A	G	A	G	A	A	G	G	A	G	A	G	G	G	G	G	G	G
BS00029345_51	G/A	1B	380887606	+	NA	NA	NA	NA	NA	NA	G	G	G	G	G	G	G	G	G	G	A	G	G	A	G	G	G	A	A	A	G	A	G	A	G	A	A	G	G	A	G	A	G	G	G	G	G	G	G
Tdurum_contig84184_124	T/C	1B	381391120	+	NA	NA	NA	NA	NA	NA	T	T	T	T	T	T	T	T	T	T	C	T	T	C	T	T	T	C	C	C	T	C	T	C	T	C	C	T	T	C	T	C	T	T	T	T	T	T	T
Kukri_rep_c70738_896	C/A	1B	382217128	+	NA	NA	NA	NA	NA	NA	C	C	C	C	C	C	C	C	C	C	A	C	C	A	C	C	C	A	A	A	C	A	C	A	C	A	A	C	C	A	C	A	C	C	C	C	C	C	C
Tdurum_contig53888_350	C/A	1B	382221491	+	NA	NA	NA	NA	NA	NA	C	C	C	C	C	C	C	C	C	C	A	C	C	A	C	C	C	A	A	A	C	A	C	A	C	A	A	C	C	A	C	A	C	C	C	C	C	C	C
BS00041010_51	C/T	1B	382222567	+	NA	NA	NA	NA	NA	NA	C	C	C	C	C	C	C	C	C	C	T	C	C	T	C	C	C	T	T	T	C	T	C	T	C	T	T	C	C	T	C	T	C	C	C	C	C	C	C
AX-158537668	T/C	1B	384299745	+	NA	NA	NA	NA	NA	NA	T	T	T	T	T	T	T	T	T	T	C	T	T	C	T	T	T	C	C	C	T	C	T	C	T	C	C	T	T	C	T	C	T	T	T	T	T	T	T
AX-110026671	C/A	1B	384497368	+	NA	NA	NA	NA	NA	NA	C	C	C	C	C	C	C	C	C	C	A	C	C	A	C	C	C	A	A	A	C	A	C	A	C	A	A	C	C	A	C	A	C	C	C	C	C	C	C
BS00052075_51	C/T	1B	385162421	+	NA	NA	NA	NA	NA	NA	C	C	C	C	C	C	C	C	C	C	T	C	C	T	C	C	C	T	T	T	C	T	C	T	C	T	T	C	C	T	C	T	C	C	C	C	C	C	C
BS00052089_51	G/T	1B	385162596	+	NA	NA	NA	NA	NA	NA	G	G	G	G	G	G	G	G	G	G	T	G	G	T	G	G	G	T	T	T	G	T	G	T	G	T	T	G	G	T	G	T	G	G	G	G	G	G	G
Tdurum_contig46780_203	G/A	1B	387306212	+	NA	NA	NA	NA	NA	NA	G	G	G	G	G	G	G	G	G	G	A	G	G	A	G	G	G	A	A	A	G	A	G	A	G	A	A	G	G	A	G	A	G	G	G	G	G	G	G
CAP7_c302_518	G/A	1B	388010965	+	NA	NA	NA	NA	NA	NA	G	G	G	G	G	G	G	G	G	G	A	G	G	A	G	G	G	A	A	A	G	A	G	A	G	A	A	G	G	A	G	A	G	G	G	G	G	G	G
BobNhite_c1318_691	T/C	1B	394410991	+	NA	NA	NA	NA	NA	NA	T	T	T	T	T	T	T	T	T	T	T	T	T	C	T	T	T	C	C	C	T	C	T	C	T	C	C	T	T	C	T	C	T	T	T	T	T	T	T
AX-95174732	T/C	1B	396361603	+	NA	NA	NA	NA	NA	NA	T	T	T	T	T	T	T	C	T	T	T	T	T	T	T	T	C	T	T	T	T	T	T	T	T	T	T	T	T	T	T	T	T	T	T	T	T	T	T
IAAV3905	A/G	1B	396531195	+	NA	NA	NA	NA	NA	NA	G	A	G	G	A	A	A	A	A	G	A	G	A	A	G	G	A	A	A	A	G	A	A	A	A	A	A	G	G	A	A	A	G	A	G	A	G	G	G
AX-94664731	T/C	1B	398147322	+	NA	NA	NA	NA	NA	NA	T	T	T	T	T	T	T	T	T	T	T	T	T	C	T	T	T	C	C	C	T	C	T	C	T	C	C	T	T	T	T	T	T	T	T	T	T	T	T
BS00021947_51	C/T	1B	406042987	+	NA	NA	NA	NA	NA	NA	C	C	C	C	C	C	C	C	C	C	C	C	C	T	C	C	C	T	T	T	C	T	C	T	C	T	T	C	C	C	C	C	C	C	C	C	C	C	C
Tdurum_contig43910_687	A/G	1B	408666550	+	NA	NA	NA	NA	NA	NA	A	A	A	A	A	A	A	A	A	A	A	A	A	G	A	A	A	G	G	G	A	G	A	G	A	G	G	A	A	A	A	A	A	A	A	A	A	A	A
Nsnp_BE442716B_Ta_2_1	T/G	1B	409246593	+	NA	NA	NA	NA	NA	NA	T	T	T	T	T	T	T	T	T	T	T	T	T	G	T	T	T	G	G	G	T	G	T	G	T	G	G	T	T	T	T	T	T	T	T	T	T	T	T
Ku_c13515_171	C/T	1B	409275413	+	NA	NA	NA	NA	NA	NA	C	C	C	C	C	C	C	C	C	C	C	C	C	T	C	C	C	T	T	T	C	T	C	T	C	T	T	C	C	C	C	C	C	C	C	C	C	C	C
JD_c64600_281	G/A	1B	409628021	+	NA	NA	NA	NA	NA	NA	G	G	G	G	G	G	G	G	G	G	G	G	G	A	G	G	G	A	A	A	G	A	G	A	G	A	A	G	G	G	G	G	G	G	G	G	G	G	G
BS00022581_51	G/T	1B	413985912	+	NA	NA	NA	NA	NA	NA	G	G	G	G	G	G	G	G	G	G	G	G	G	T	G	G	G	T	T	T	G	T	G	T	G	T	T	G	G	G	G	G	G	G	G	G	G	G	G
IACX2701	C/T	1B	419203699	+	NA	NA	NA	NA	NA	NA	C	C	C	C	C	C	C	C	C	C	C	C	C	T	C	C	C	T	T	T	C	T	C	T	C	T	T	C	C	C	C	C	C	C	C	C	C	C	C
AX-158545099	T/C	1B	419971616	+	NA	NA	NA	NA	NA	NA	T	T	T	T	T	T	T	T	T	T	T	T	T	C	T	T	T	C	C	C	T	C	T	C	T	C	C	T	T	T	T	T	T	T	T	T	T	T	T
BS00071083_51	G/A	1B	421094192	+	NA	NA	NA	NA	NA	NA	G	G	G	G	G	G	G	G	G	G	G	G	G	A	G	G	G	A	A	A	G	A	G	A	G	A	A	G	G	A	G	A	G	G	G	G	G	G	G
AX-158570087	C/T	1B	423204592	+	NA	NA	NA	NA	NA	NA	C	C	C	C	C	C	C	C	C	C	C	C	C	T	C	C	C	T	T	T	C	T	C	T	C	T	T	C	C	C	C	C	C	C	C	C	C	C	C
RAC875_c5796_424	A/G	1B	423960992	+	NA	NA	NA	NA	NA	NA	A	A	A	A	A	A	A	A	A	A	A	A	A	G	A	A	A	G	G	G	A	G	A	G	A	G	G	A	A	G	A	G	A	A	A	A	A	A	A
BS00039118_51	T/G	1B	424076032	+	NA	NA	NA	NA	NA	NA	T	G	T	G	G	G	T	T	G	T	T	G	G	G	T	T	T	T	T	T	T	G	T	T	T	G	T	T	T	G	T	G	G	T	T	T	G	T	T
BS00075663_51	G/A	1B	424077157	+	NA	NA	NA	NA	NA	NA	G	G	G	G	G	G	G	G	G	G	G	G	G	A	G	G	G	A	A	A	G	A	G	A	G	A	A	G	G	A	G	A	G	G	G	G	G	G	G
AX-158540065	T/C	1B	424083981	+	NA	NA	NA	NA	NA	NA	T	T	T	T	T	T	T	T	T	T	T	T	T	C	T	T	T	C	C	C	T	C	T	C	T	C	C	T	T	C	T	C	T	T	T	T	T	T	T
tplb0058h11_348	C/T	1B	424531830	+	NA	NA	NA	NA	NA	NA	C	C	C	C	C	C	C	C	C	C	C	C	C	T	C	C	C	T	T	T	C	T	C	T	C	T	T	C	C	T	C	T	C	C	C	C	C	C	C
Excalibur_c59016_839	A/G	1B	426072860	+	NA	NA	NA	NA	NA	NA	A	A	A	A	A	A	A	A	A	A	A	A	A	G	A	A	A	G	G	G	A	G	A	G	A	G	G	A	A	G	A	G	A	A	A	A	A	A	A
BS00093841_51	G/A	1B	428069293	+	NA	NA	NA	NA	NA	NA	G	G	G	G	G	G	G	G	G	G	G	G	G	A	G	G	G	A	A	A	G	A	G	A	G	A	A	G	G	A	G	A	G	G	G	G	G	G	A
AX-158521257	G/A	1B	429588746	+	NA	NA	NA	NA	NA	NA	G	G	G	G	G	G	G	G	G	G	G	G	G	A	G	G	G	A	A	A	G	A	G	A	G	A	A	G	G	A	G	A	G	G	G	G	G	G	A
AX-158531994	A/G	1B	429702495	+	NA	NA	NA	NA	NA	NA	A	A	A	A	A	A	A	A	A	A	A	A	A	G	A	A	A	G	G	G	A	G	A	G	A	G	G	A	A	G	A	G	A	A	A	A	A	A	G
BS00078228_51	A/C	1B	430168591	+	NA	NA	NA	NA	NA	NA	A	A	A	A	A	A	A	A	C	A	A	A	A	C	A	A	A	C	C	C	A	C	A	C	A	C	C	A	A	C	A	C	A	A	A	A	A	A	C
AX-94540417	C/G	1B	431456792	+	NA	NA	NA	NA	NA	NA	C	C	C	C	C	C	C	C	G	C	C	C	C	G	C	C	C	G	G	G	C	G	C	G	C	G	G	C	C	G	C	G	C	C	C	C	C	C	G
BS00022089_51	G/A	1B	431457579	+	NA	NA	NA	NA	NA	NA	G	G	G	G	G	G	G	G	A	G	G	G	G	A	G	G	G	A	A	A	G	A	G	A	G	A	A	G	G	A	G	A	G	G	G	G	G	G	A
BS00033681_51	C/T	1B	432116713	+	NA	NA	NA	NA	NA	NA	C	C	C	C	C	C	C	C	T	C	C	C	C	T	C	C	C	T	T	T	C	T	C	T	C	T	T	C	C	T	C	T	C	C	C	C	C	C	T
JD_c6360_288	C/T	1B	432821872	+	NA	NA	NA	NA	NA	NA	C	C	C	C	C	C	C	C	T	C	C	C	C	T	C	C	C	T	T	T	C	T	C	T	C	T	T	C	C	T	C	T	C	C	C	C	C	C	T
AX-158545011	C/A	1B	433431290	+	NA	NA	NA	NA	NA	NA	C	C	C	C	C	C	C	C	A	C	C	C	C	A	C	C	C	A	A	A	C	A	C	A	C	A	A	C	C	A	C	A	C	C	C	C	C	C	A
AX-95174986	A/G	1B	433431711	+	NA	NA	NA	NA	NA	NA	A	A	A	A	A	A	A	A	G	A	A	A	A	G	A	A	A	G	G	G	A	G	A	G	A	G	G	A	A	G	A	G	A	A	A	A	A	A	G
AX-108740343	A/G	1B	434428680	+	NA	NA	NA	NA	NA	NA	A	A	A	A	A	A	A	A	G	A	A	A	A	G	A	A	A	G	G	G	A	G	A	G	A	G	G	A	A	G	A	G	A	A	A	A	A	A	G
GENE-0136_82	T/G	1B	434564670	+	NA	NA	NA	NA	NA	NA	T	T	T	T	T	T	T	T	G	T	T	T	T	G	T	T	T	G	G	G	T	G	T	G	T	G	G	T	T	G	T	G	T	T	T	T	T	T	G
AX-89417494	G/A	1B	437600648	+	NA	NA	NA	NA	NA	NA	G	G	G	G	G	G	G	G	A	G	G	G	G	A	G	G	G	A	A	A	G	A	G	A	G	A	A	G	G	A	G	A	G	G	G	G	G	G	A
BS00073530_51	C/T	1B	444863009	+	NA	NA	NA	NA	NA	NA	T	C	C	T	C	C	C	C	C	C	T	C	C	C	T	T	C	C	C	C	T	C	C	C	C	C	C	T	T	T	C	T	T	C	T	T	T	T	C
tplb0023b14_704	G/T	1B	445180587	+	NA	NA	NA	NA	NA	NA	G	G	T	G	G	G	G	G	T	T	G	T	T	T	G	G	G	T	T	T	G	T	G	T	T	T	T	G	G	G	G	G	G	G	G	G	G	G	T
AX-89350924	A/G	1B	445181538	+	NA	NA	NA	NA	NA	NA	A	A	G	A	A	A	A	A	G	G	A	G	G	G	A	A	A	G	G	G	A	G	A	G	G	G	G	A	A	A	A	A	A	A	A	A	A	A	G
Nsnp_Ex_rep_c67036_65492436	G/A	1B	445432566	+	NA	NA	NA	NA	NA	NA	G	G	A	G	G	G	G	G	A	A	G	A	A	A	G	G	G	A	A	A	G	A	G	A	A	A	A	G	G	G	G	G	G	G	G	G	G	G	A
Nsnp_Ra_c8484_14372772	G/A	1B	445434022	+	NA	NA	NA	NA	NA	NA	G	G	A	G	G	G	G	G	A	A	G	A	A	A	G	G	G	A	A	A	G	A	G	A	A	A	A	G	G	G	G	G	G	G	G	G	G	G	A
Nsnp_Ra_c8484_14372815	T/C	1B	445434162	+	NA	NA	NA	NA	NA	NA	T	T	C	T	T	T	T	T	C	C	T	C	C	C	T	T	T	C	C	C	T	C	T	C	C	C	C	T	T	T	T	T	T	T	T	T	T	T	C
Nsnp_Ex_c17452_26163496	T/C	1B	445434496	+	NA	NA	NA	NA	NA	NA	C	T	T	C	T	T	T	T	T	T	C	T	T	T	C	C	T	T	T	T	C	T	T	T	T	T	T	C	C	C	T	C	C	T	C	C	C	C	T
BS00073132_51	A/G	1B	447165512	+	NA	NA	NA	NA	NA	NA	A	G	A	A	G	G	G	G	A	A	A	A	A	A	A	A	G	A	A	A	A	A	G	A	A	A	A	A	A	A	G	A	A	G	A	A	A	A	A
BS00032364_51	A/G	1B	447166817	+	NA	NA	NA	NA	NA	NA	G	A	A	G	A	A	A	A	A	A	G	A	A	A	G	G	A	A	A	A	G	A	A	A	A	A	A	G	G	G	A	G	G	A	G	G	G	G	A
Tdurum_contig70304_781	A/G	1B	447323283	+	NA	NA	NA	NA	NA	NA	A	A	G	A	A	A	A	A	G	G	A	G	G	G	A	A	A	G	G	G	A	G	A	G	G	G	G	A	A	A	A	A	A	A	A	A	A	A	G
AX-110395714	C/T	1B	448246554	+	NA	NA	NA	NA	NA	NA	C	T	C	C	T	T	T	T	C	C	C	C	C	C	C	C	T	C	C	C	C	C	T	C	C	C	C	C	C	C	T	C	C	T	C	C	C	C	C
Nsnp_JD_c4485_5618761	C/T	1B	448300265	+	NA	NA	NA	NA	NA	NA	C	C	T	C	C	C	C	C	T	T	C	T	T	T	C	C	C	T	T	T	C	T	C	T	T	T	T	C	C	C	C	C	C	C	C	C	C	C	T
Nsnp_Ku_c4951_8856170	A/G	1B	449134972	+	NA	NA	NA	NA	NA	NA	A	A	G	A	A	A	A	A	G	G	A	G	G	G	A	A	A	G	G	G	A	G	A	G	G	G	G	A	A	A	A	A	A	A	A	A	A	A	G
AX-158545084	C/T	1B	450026003	+	NA	NA	NA	NA	NA	NA	C	T	C	C	T	T	T	T	C	C	C	C	C	C	C	C	T	C	C	C	C	C	T	C	C	C	C	C	C	C	T	C	C	T	C	C	C	C	C
Nsnp_Ex_c52474_56060204	A/G	1B	450610995	+	NA	NA	NA	NA	NA	NA	G	A	A	G	A	A	A	A	A	A	G	A	A	A	G	G	A	A	A	A	G	A	A	A	A	A	A	G	G	G	A	G	G	A	G	G	G	G	A
Nsnp_Ex_c22006_31180883	A/G	1B	451077024	+	NA	NA	NA	NA	NA	NA	G	A	A	G	A	A	A	A	A	A	G	A	A	A	G	G	A	A	A	A	G	A	A	A	A	A	A	G	G	G	A	G	G	A	G	G	G	G	A
Nsnp_Ex_c22006_31181239	T/C	1B	451077283	+	NA	NA	NA	NA	NA	NA	C	T	T	C	T	T	T	T	T	T	C	T	T	T	C	C	T	T	T	T	C	T	T	T	T	T	T	C	C	C	T	C	C	T	C	C	C	C	T
AX-110383861	C/T	1B	452740879	+	NA	NA	NA	NA	NA	NA	C	C	C	C	C	C	C	C	T	C	C	C	T	T	C	C	C	T	T	T	C	T	C	T	T	T	T	C	C	C	C	C	C	C	C	C	C	C	T
RAC875_rep_c74070_518	G/A	1B	453343931	+	NA	NA	NA	NA	NA	NA	G	G	G	G	G	G	G	G	A	G	G	G	A	A	G	G	G	A	A	A	G	A	G	A	A	A	A	G	G	G	G	G	G	G	G	G	G	G	A
AX-158570359	A/G	1B	453708741	+	NA	NA	NA	NA	NA	NA	A	A	A	A	A	A	A	A	G	A	A	A	G	G	A	A	A	G	G	G	A	G	A	G	G	G	G	A	A	A	A	A	A	A	A	A	A	A	G
AX-110030455	C/T	1B	454890865	+	NA	NA	NA	NA	NA	NA	C	C	C	C	C	C	C	C	T	C	C	C	T	T	C	C	C	T	T	T	C	T	C	T	T	T	T	C	C	C	C	C	C	C	C	C	C	C	T
Nsnp_Ex_c852_1657319	T/G	1B	455211747	+	NA	NA	NA	NA	NA	NA	T	T	T	T	T	T	T	T	G	T	T	T	G	G	T	T	T	G	G	G	T	G	T	G	G	G	G	T	T	T	T	T	T	T	T	T	T	T	G
AX-94806190	G/C	1B	455211861	+	NA	NA	NA	NA	NA	NA	G	G	G	G	G	G	G	G	C	G	G	G	C	C	G	G	G	C	C	C	G	C	G	C	C	C	C	G	G	G	G	G	G	G	G	G	G	G	C
BS00069723_51	T/G	1B	456253762	+	NA	NA	NA	NA	NA	NA	T	G	G	T	G	G	G	G	T	G	T	G	T	T	T	T	G	T	T	T	T	T	G	T	T	T	T	T	T	T	G	T	T	G	T	T	T	T	T
AX-89441694	A/C	1B	456253786	+	NA	NA	NA	NA	NA	NA	A	C	C	A	C	C	C	C	A	C	A	C	A	A	A	A	C	A	A	A	A	A	C	A	A	A	A	A	A	A	C	A	A	C	A	A	A	A	A
AX-158540207	C/A	1B	456257774	+	NA	NA	NA	NA	NA	NA	C	C	C	C	C	C	C	C	A	C	C	C	A	A	C	C	C	A	A	A	C	A	C	A	A	A	A	C	C	C	C	C	C	C	C	C	C	C	A
AX-109283327	T/C	1B	456258902	+	NA	NA	NA	NA	NA	NA	T	T	T	T	T	T	T	T	C	T	T	T	C	C	T	T	T	C	C	C	T	C	T	C	C	C	C	T	T	T	T	T	T	T	T	T	T	T	C
Nsnp_Ra_c2027_3945764	A/G	1B	456975237	+	NA	NA	NA	NA	NA	NA	A	A	A	A	G	G	A	A	G	A	A	A	G	G	A	A	A	G	G	G	A	G	A	G	G	G	G	A	A	A	A	A	A	A	A	A	A	A	G
Nsnp_Ex_c3681_6715277	A/C	1B	456975780	+	NA	NA	NA	NA	NA	NA	A	A	A	A	C	C	A	A	C	A	A	A	C	C	A	A	A	C	C	C	A	C	A	C	C	C	C	A	A	A	A	A	A	A	A	A	A	A	C
Nsnp_Ex_c2025_3799847	C/A	1B	456976175	+	NA	NA	NA	NA	NA	NA	C	C	C	C	A	A	C	C	A	C	C	C	A	A	C	C	C	A	A	A	C	A	C	A	A	A	A	C	C	C	C	C	C	C	C	C	C	C	A
Nsnp_Ra_c2027_3943938	T/C	1B	456977238	+	NA	NA	NA	NA	NA	NA	T	T	T	T	C	C	T	T	C	T	T	T	C	C	T	T	T	C	C	C	T	C	T	C	C	C	C	T	T	T	T	T	T	T	T	T	T	T	C
Ra_c3083_982	G/A	1B	457320797	+	NA	NA	NA	NA	NA	NA	G	G	G	G	A	A	G	G	A	G	G	G	A	A	G	G	G	A	A	A	G	A	G	A	A	A	A	G	G	G	G	G	G	G	G	G	G	G	A
Nsnp_CAP7_c940_480745	A/G	1B	457460552	+	NA	NA	NA	NA	NA	NA	A	A	A	A	G	G	A	A	G	A	A	A	G	G	A	A	A	G	G	G	A	G	A	G	G	G	G	A	A	A	A	A	A	A	A	A	A	A	G
BobNhite_c441_976	G/A	1B	457862921	+	NA	NA	NA	NA	NA	NA	A	G	G	A	G	G	G	G	G	G	A	G	G	G	A	A	G	G	G	G	A	G	G	G	G	G	G	A	A	A	G	A	A	G	A	A	A	A	G
Nsnp_Ex_rep_c66883_65286958	C/T	1B	464710540	+	NA	NA	NA	NA	NA	NA	T	C	C	T	C	C	C	C	C	C	T	C	C	C	T	T	C	C	C	C	T	C	C	C	C	C	C	T	T	T	C	T	T	C	T	T	T	T	C
BobNhite_c28635_785	T/G	1B	465584581	+	NA	NA	NA	NA	NA	NA	G	T	T	G	T	T	T	T	T	T	G	T	T	T	G	G	G	T	T	T	G	T	T	T	T	T	T	G	G	G	T	G	G	T	G	G	G	G	T
AX-108974554	T/G	1B	466076529	+	NA	NA	NA	NA	NA	NA	T	T	T	T	G	G	T	T	T	T	T	T	T	T	T	T	T	T	T	T	T	T	T	T	G	T	T	T	T	T	T	T	T	T	T	T	T	T	T
Nsnp_BE443332B_Ta_2_2	T/C	1B	466089758	+	NA	NA	NA	NA	NA	NA	T	T	T	T	C	C	T	T	T	T	T	T	T	T	T	T	T	T	T	T	T	T	T	T	C	T	T	T	T	T	T	T	T	T	T	T	T	T	T
BS00095568_51	C/T	1B	470000721	+	NA	NA	NA	NA	NA	NA	C	T	T	C	C	C	T	T	C	T	C	T	C	C	C	C	T	C	C	C	C	C	T	C	C	C	C	C	C	C	T	C	C	T	C	C	C	C	C
AX-110418815	A/C	1B	471193256	+	NA	NA	NA	NA	NA	NA	A	A	C	A	C	C	A	A	C	A	A	C	C	C	A	A	A	C	C	C	A	C	A	C	A	C	C	A	A	A	A	A	A	A	A	A	A	A	C
Nsnp_RFL_Contig3866_4228783	T/G	1B	471521153	+	NA	NA	NA	NA	NA	NA	T	G	G	T	T	T	T	T	T	T	T	T	T	T	T	T	T	T	T	T	T	T	T	T	T	T	T	T	T	T	T	T	G	T	T	T	T	T	T
AX-158570336	T/G	1B	471757280	+	NA	NA	NA	NA	NA	NA	T	T	G	T	G	G	T	T	G	T	T	G	G	G	T	T	T	G	G	G	T	G	T	G	T	G	G	T	T	T	T	T	T	T	T	T	T	T	G
Tdurum_contig60052_184	T/C	1B	473529160	+	NA	NA	NA	NA	NA	NA	T	T	C	T	T	T	T	T	C	T	T	C	C	C	T	T	T	C	C	C	T	C	T	C	T	C	C	T	T	T	T	T	T	T	T	T	T	T	C
Nsnp_Ku_c24323_34285350	T/C	1B	474118053	+	NA	NA	NA	NA	NA	NA	T	T	C	T	T	T	T	T	C	T	T	C	C	C	T	T	T	C	C	C	T	C	T	C	T	C	C	T	T	T	T	T	T	T	T	T	T	T	C
AX-108774793	C/T	1B	474446721	+	NA	NA	NA	NA	NA	NA	C	C	T	C	C	C	C	C	T	C	C	T	T	T	C	C	C	T	T	T	C	T	C	T	C	T	T	C	C	C	C	C	C	C	C	C	C	C	T
TA004407-0898	T/C	1B	478055186	+	NA	NA	NA	NA	NA	NA	T	T	T	T	C	C	T	T	C	T	T	T	C	C	T	T	T	C	C	C	T	C	T	C	T	C	C	T	T	T	T	T	T	T	T	T	T	T	C
Ra_c68984_1882	A/G	1B	480974277	+	NA	NA	NA	NA	NA	NA	A	A	G	A	G	G	A	A	G	A	A	G	G	G	A	A	A	G	G	G	A	G	A	G	A	G	A	A	A	A	A	A	A	A	A	A	A	A	G
AX-94982191	A/C	1B	482181941	+	NA	NA	NA	NA	NA	NA	A	A	A	A	C	C	A	A	C	A	A	A	C	C	A	A	A	C	C	C	A	C	A	C	A	C	A	A	A	A	A	A	A	A	A	A	A	A	C
AX-158544992	C/T	1B	485284441	+	NA	NA	NA	NA	NA	NA	C	C	T	C	T	T	C	C	T	C	C	T	T	T	C	C	C	T	T	T	C	T	C	T	C	T	C	C	C	C	C	C	C	C	C	C	C	C	T
RAC875_c87890_234	C/T	1B	487406443	+	NA	NA	NA	NA	NA	NA	C	C	C	C	T	T	C	C	T	C	C	C	T	T	C	C	C	T	T	T	C	T	C	T	C	T	C	C	C	C	C	C	C	C	C	C	C	C	T
Tdurum_contig59449_400	T/G	1B	487407388	+	NA	NA	NA	NA	NA	NA	T	T	T	T	G	G	T	T	G	T	T	T	G	G	T	T	T	G	G	G	T	G	T	G	T	G	T	T	T	T	T	T	T	T	T	T	T	T	G
Tdurum_contig59449_249	T/C	1B	487407586	+	NA	NA	NA	NA	NA	NA	T	T	T	T	C	C	T	T	C	T	T	T	C	C	T	T	T	C	C	C	T	C	T	C	T	C	T	T	T	T	T	T	T	T	T	T	T	T	C
Excalibur_c90096_77	C/A	1B	487489129	+	NA	NA	NA	NA	NA	NA	C	C	C	C	A	A	C	C	A	C	C	C	A	A	C	C	C	A	A	A	C	A	C	A	C	A	C	C	C	C	C	C	C	C	C	C	C	C	A
AX-110383610	T/C	1B	488210678	+	NA	NA	NA	NA	NA	NA	T	T	T	T	C	C	T	C	C	T	T	T	C	C	T	T	T	C	C	C	T	C	T	C	T	C	T	T	T	T	T	T	T	T	T	T	T	T	C
GENE-0107_807	C/T	1B	488217126	+	NA	NA	NA	NA	NA	NA	C	C	C	C	T	T	C	T	T	C	C	C	T	T	C	C	C	T	T	T	C	T	C	T	C	T	C	C	C	C	C	C	C	C	C	C	C	C	T
AX-110571065	A/G	1B	488465591	+	NA	NA	NA	NA	NA	NA	A	A	G	A	G	G	A	G	G	A	A	G	G	G	A	A	A	G	G	G	A	G	A	G	A	G	A	A	A	A	A	A	A	A	A	A	A	A	G
AX-111479845	C/A	1B	489134006	+	NA	NA	NA	NA	NA	NA	C	C	C	C	A	A	C	A	A	C	C	C	A	A	C	C	C	A	A	A	C	A	C	A	C	A	C	C	C	C	C	C	C	C	C	C	C	C	A
IACX3408	G/T	1B	489134036	+	NA	NA	NA	NA	NA	NA	G	G	G	G	T	T	G	T	T	G	G	G	T	T	G	G	G	T	T	T	G	T	G	T	G	T	G	G	G	G	G	G	G	G	G	G	G	G	T
AX-158606630	G/A	1B	489899605	+	NA	NA	NA	NA	NA	NA	G	G	G	G	G	G	G	G	A	G	G	G	A	A	G	G	G	A	A	A	G	A	G	A	G	A	G	G	G	G	G	G	G	G	G	G	G	G	A
RAC875_c5556_328	C/T	1B	489900921	+	NA	NA	NA	NA	NA	NA	C	C	C	C	T	T	C	T	T	C	C	C	T	T	C	C	C	T	T	T	C	T	C	T	C	T	C	C	C	C	C	C	C	C	C	C	C	C	T
BS00041355_51	C/T	1B	489994236	+	NA	NA	NA	NA	NA	NA	C	C	C	C	T	T	C	T	T	C	C	C	T	T	C	C	C	T	T	T	C	T	C	T	C	T	C	C	C	C	C	C	C	C	C	C	C	C	T
tplb0024i15_1754	C/T	1B	491087415	+	NA	NA	NA	NA	NA	NA	C	C	C	C	T	T	C	T	T	C	C	C	T	T	C	C	C	T	T	T	C	T	C	T	C	T	C	C	C	C	C	C	C	C	C	C	C	C	T
BS00022920_51	T/C	1B	492787411	+	NA	NA	NA	NA	NA	NA	T	C	T	T	T	T	C	T	C	C	T	T	C	C	T	T	C	C	C	C	T	C	C	C	T	C	C	T	T	T	C	T	T	C	T	T	T	C	C
IAAV6731	C/A	1B	493868003	+	NA	NA	NA	NA	NA	NA	C	A	C	C	C	C	A	C	A	A	C	C	A	A	C	C	A	A	A	A	C	A	A	A	C	A	A	C	C	C	A	C	C	A	C	C	C	A	A
Ra_c37969_549	T/C	1B	494159243	+	NA	NA	NA	NA	NA	NA	T	C	T	T	T	T	C	T	C	C	T	T	C	C	T	T	C	C	C	C	T	C	C	C	T	C	C	T	T	T	C	T	T	C	T	T	T	C	C
AX-108773996	T/C	1B	496196382	+	NA	NA	NA	NA	NA	NA	T	C	T	T	T	T	C	T	C	C	T	T	C	C	T	T	C	C	C	C	T	C	C	C	T	C	C	T	T	T	C	T	T	C	T	T	T	C	C
AX-89394630	C/T	1B	497128611	+	NA	NA	NA	NA	NA	NA	C	T	C	C	C	C	T	C	T	T	C	C	T	T	C	C	T	T	T	T	C	T	T	T	C	T	T	C	C	C	T	C	C	T	C	C	C	T	T
Tdurum_contig81102_102	A/G	1B	497781713	+	NA	NA	NA	NA	NA	NA	A	G	A	A	A	A	G	A	G	G	A	A	G	G	A	A	G	G	G	G	A	G	G	G	A	G	G	A	A	A	G	A	A	G	A	A	A	G	G
Excalibur_c5218_75	C/T	1B	497799302	+	NA	NA	NA	NA	NA	NA	C	T	C	C	C	C	T	C	T	T	C	C	T	T	C	C	T	T	T	T	C	T	T	T	C	T	T	C	C	C	T	C	C	T	C	C	C	T	T
AX-158570322	G/A	1B	501336312	+	NA	NA	NA	NA	NA	NA	G	A	G	G	G	G	A	G	G	A	G	G	G	G	G	G	A	G	G	G	G	G	A	G	G	G	A	G	G	G	A	G	G	A	G	G	G	A	G
TA003900-0407	C/A	1B	501366220	+	NA	NA	NA	NA	NA	NA	C	A	C	C	C	C	A	C	C	A	C	C	C	C	C	C	A	C	C	C	C	C	A	C	C	C	A	C	C	C	A	C	C	A	C	C	C	A	C
AX-95176659	A/G	1B	502639517	+	NA	NA	NA	NA	NA	NA	A	G	A	A	A	A	G	A	A	G	A	A	A	A	A	A	G	A	A	A	A	A	G	A	A	A	G	A	A	A	G	A	A	G	A	A	A	G	A
AX-158544982	T/G	1B	503353818	+	NA	NA	NA	NA	NA	NA	T	G	T	T	T	T	G	T	T	G	T	T	T	T	T	T	G	T	T	T	T	T	G	T	T	T	G	T	T	T	G	T	T	G	T	T	T	G	T
AX-109363269	G/A	1B	505062219	+	NA	NA	NA	NA	NA	NA	G	A	G	G	G	G	A	G	A	A	G	G	A	G	G	G	A	G	G	G	G	G	A	G	G	G	A	G	G	G	A	G	G	A	G	G	G	A	G
CAP11_c2974_53	A/G	1B	505068566	+	NA	NA	NA	NA	NA	NA	A	G	A	A	A	A	G	A	G	G	A	A	G	A	A	A	G	A	A	A	A	A	G	A	A	A	G	A	A	A	G	A	A	G	A	A	A	G	A
AX-158560930	T/C	1B	505643057	+	NA	NA	NA	NA	NA	NA	T	C	T	T	T	T	C	T	C	C	T	T	C	C	T	T	C	C	C	C	T	C	C	C	T	C	C	T	T	T	C	T	T	C	T	T	T	C	C
Kukri_c4412_383	A/G	1B	508394110	+	NA	NA	NA	NA	NA	NA	A	G	A	A	A	A	G	A	A	G	A	A	A	G	A	A	G	G	G	G	A	G	G	G	A	G	G	A	A	A	G	A	A	G	A	A	A	G	G
AX-158595441	G/A	1B	508543946	+	NA	NA	NA	NA	NA	NA	G	A	G	G	G	G	A	G	G	A	G	G	G	G	G	G	A	G	G	G	G	G	A	G	G	G	A	G	G	G	A	G	G	A	G	G	G	A	G
AX-158606660	T/C	1B	508704574	+	NA	NA	NA	NA	NA	NA	T	C	T	T	T	T	C	T	T	C	T	T	T	C	T	T	C	C	C	C	T	C	C	C	T	C	C	T	T	T	C	T	T	C	T	T	T	C	C
Nsnp_JD_c5659_6814240	C/T	1B	509892598	+	NA	NA	NA	NA	NA	NA	T	C	T	T	C	C	C	C	C	C	T	T	C	C	T	T	C	C	C	C	T	C	C	C	T	C	C	T	T	T	C	T	T	C	T	T	T	C	C
AX-110008202	G/C	1B	510203482	+	NA	NA	NA	NA	NA	NA	G	G	G	G	G	G	G	C	C	G	G	G	C	C	G	G	G	C	C	C	G	C	G	C	G	C	G	G	G	G	G	G	G	G	G	G	G	G	C
AX-158520963	A/G	1B	510793582	+	NA	NA	NA	NA	NA	NA	A	A	A	A	A	A	A	G	G	A	A	A	G	G	A	A	A	G	G	G	A	G	A	G	A	G	A	A	A	A	A	A	A	A	A	A	A	A	G
AX-110475885	G/A	1B	510797919	+	NA	NA	NA	NA	NA	NA	G	G	G	G	G	G	G	A	A	G	G	G	A	A	G	G	G	A	A	A	G	A	G	A	G	A	G	G	G	G	G	G	G	G	G	G	G	G	A
Tdurum_contig60509_232	T/C	1B	510980598	+	NA	NA	NA	NA	NA	NA	T	T	T	T	T	T	T	C	C	T	T	T	C	C	T	T	T	C	C	C	T	C	T	C	T	C	T	T	T	T	T	T	T	T	T	T	T	T	C
Nsnp_Ra_c29782_39115548	T/C	1B	510980889	+	NA	NA	NA	NA	NA	NA	T	T	T	T	T	T	T	C	C	T	T	T	C	C	T	T	T	C	C	C	T	C	T	C	T	C	T	T	T	T	T	T	T	T	T	T	T	T	C
Kukri_c13188_256	C/T	1B	511213211	+	NA	NA	NA	NA	NA	NA	C	C	C	C	C	C	C	T	T	C	C	C	T	T	C	C	C	T	T	T	C	T	C	T	C	T	C	C	C	C	C	C	C	C	C	C	C	C	T
Nsnp_Ra_c19148_28288923	T/C	1B	511449121	+	NA	NA	NA	NA	NA	NA	T	T	T	T	T	T	T	C	C	T	T	T	C	C	T	T	T	C	C	C	T	C	T	C	T	C	T	T	T	T	T	T	T	T	T	T	T	T	C
RAC875_rep_c98040_163	G/A	1B	512632139	+	NA	NA	NA	NA	NA	NA	G	G	G	G	G	G	G	A	A	G	G	G	A	A	G	G	G	A	A	A	G	A	G	A	G	A	G	G	G	G	G	G	G	G	G	G	G	G	A
AX-108937087	A/G	1B	512638158	+	NA	NA	NA	NA	NA	NA	A	A	A	A	A	A	A	G	G	A	A	A	G	G	A	A	A	G	G	G	A	G	A	G	A	G	A	A	A	A	A	A	A	A	A	A	A	A	G
AX-94474486	A/G	1B	512676610	+	NA	NA	NA	NA	NA	NA	A	G	G	A	A	G	A	A	A	G	A	A	A	G	G	A	A	A	G	A	G	A	G	G	A	G	A	A	G	G	G	G	A	G	G	G	A	G	G
AX-94692952	G/A	1B	512879075	+	NA	NA	NA	NA	NA	NA	G	A	G	G	G	G	A	G	G	A	G	G	G	G	G	G	A	G	G	G	G	G	A	G	G	G	A	G	G	G	A	G	G	A	G	G	G	A	G
GENE-0004_635	G/A	1B	515450304	+	NA	NA	NA	NA	NA	NA	G	A	A	G	G	A	G	G	G	A	G	G	G	A	A	G	G	G	A	G	A	G	A	A	G	A	G	G	A	A	A	A	G	A	A	A	G	A	A
AX-94751447	G/A	1B	520088031	+	NA	NA	NA	NA	NA	NA	A	G	A	A	A	A	G	G	G	G	A	A	G	G	A	A	G	G	G	G	A	G	G	G	A	G	G	A	A	A	G	A	A	G	A	A	A	G	G
AX-111602485	C/T	1B	520090246	+	NA	NA	NA	NA	NA	NA	T	C	T	T	T	T	C	C	C	C	T	T	C	C	T	T	C	C	C	C	T	C	C	C	T	C	C	T	T	T	C	T	T	C	T	T	T	C	C
AX-89524094	A/G	1B	520297913	+	NA	NA	NA	NA	NA	NA	A	G	A	A	A	A	G	G	A	G	A	A	A	G	A	A	G	G	G	G	A	G	G	G	A	G	G	A	A	A	G	A	A	G	A	A	A	G	G
AX-109815681	A/G	1B	520407279	+	NA	NA	NA	NA	NA	NA	G	A	G	G	G	G	A	A	A	A	G	G	A	A	G	G	A	A	A	A	G	A	A	A	G	A	A	G	G	G	A	G	G	A	G	G	G	A	A
Nsnp_Ex_c53976_57027635	C/T	1B	520525761	+	NA	NA	NA	NA	NA	NA	C	T	C	C	C	C	T	T	C	T	C	C	C	T	C	C	T	T	T	T	C	T	T	T	C	T	T	C	C	C	T	C	C	T	C	C	C	T	T
Nsnp_Ra_c5088_9081927	C/T	1B	520527995	+	NA	NA	NA	NA	NA	NA	C	T	C	C	C	C	T	T	C	T	C	C	C	T	C	C	T	T	T	T	C	T	T	T	C	T	T	C	C	C	T	C	C	T	C	C	C	T	T
RAC875_c6701_291	G/A	1B	520785597	+	NA	NA	NA	NA	NA	NA	G	A	G	G	G	G	A	A	G	A	G	G	G	A	G	G	A	A	A	A	G	A	A	A	G	A	A	G	G	G	A	G	G	A	G	G	G	A	A
Kukri_c22155_1010	T/C	1B	520925982	+	NA	NA	NA	NA	NA	NA	T	C	T	T	T	T	C	C	T	C	T	T	T	C	T	T	C	C	C	C	T	C	C	C	T	C	C	T	T	T	C	T	T	C	T	T	T	C	C
CAP7_c12162_251	A/G	1B	521218961	+	NA	NA	NA	NA	NA	NA	A	G	A	A	A	A	G	G	A	G	A	A	A	G	A	A	G	G	G	G	A	G	G	G	A	G	G	A	A	A	G	A	A	G	A	A	A	G	G
Tdurum_contig50473_889	G/A	1B	521225037	+	NA	NA	NA	NA	NA	NA	A	G	A	A	A	A	G	G	G	G	A	A	G	G	A	A	G	G	G	G	A	G	G	G	A	G	G	A	A	A	G	A	A	G	A	A	A	G	G
AX-89490304	G/A	1B	522057190	+	NA	NA	NA	NA	NA	NA	G	A	G	G	G	G	A	A	A	A	G	G	A	G	G	G	A	G	G	G	G	G	A	G	G	G	A	G	G	G	A	G	G	A	G	G	G	A	G
AX-158560938	C/A	1B	522061971	+	NA	NA	NA	NA	NA	NA	C	A	C	C	C	C	A	A	C	A	C	C	C	C	C	C	A	C	C	C	C	C	A	C	C	C	A	C	C	C	A	C	C	A	C	C	C	A	C
Nsnp_Ex_c1600_3051075	T/G	1B	524154695	+	NA	NA	NA	NA	NA	NA	T	T	T	T	T	T	T	T	G	T	T	T	G	G	T	T	T	G	G	G	T	G	T	G	T	G	T	T	T	T	T	T	T	T	T	T	T	T	G
AX-89760660	A/G	1B	526560180	+	NA	NA	NA	NA	NA	NA	G	A	G	A	A	A	A	A	G	A	A	A	G	G	A	A	A	G	G	G	A	G	A	G	A	G	A	A	A	A	A	A	A	A	A	A	A	A	G
Ra_c25590_1406	T/C	1B	527001458	+	NA	NA	NA	NA	NA	NA	C	T	C	T	T	T	T	T	C	T	T	T	C	C	T	T	T	C	C	C	T	C	C	C	T	C	T	T	T	T	T	T	T	T	T	T	T	T	C
Nsnp_Ex_c1495_2864718	C/T	1B	527001727	+	NA	NA	NA	NA	NA	NA	T	C	T	C	C	C	C	C	T	C	C	C	T	T	C	C	C	T	T	T	C	T	T	T	C	T	C	C	C	C	C	C	C	C	C	C	C	C	T
AX-158521181	C/T	1B	527386032	+	NA	NA	NA	NA	NA	NA	T	C	T	C	C	C	C	C	T	C	C	C	T	T	C	C	C	T	T	T	C	T	T	T	C	T	C	C	C	C	C	C	C	C	C	C	C	C	T
AX-158521178	A/G	1B	527833440	+	NA	NA	NA	NA	NA	NA	G	A	G	A	A	A	A	A	A	A	A	A	A	A	A	A	A	A	A	A	A	A	A	A	A	A	A	A	A	A	A	A	A	A	A	A	A	A	A
AX-158521149	A/T	1B	529395106	+	NA	NA	NA	NA	NA	NA	T	A	T	A	A	A	A	A	A	A	A	A	A	A	A	A	A	A	A	A	A	A	A	A	A	A	A	A	A	A	A	A	A	A	A	A	A	A	A
AX-158531937	T/G	1B	529572995	+	NA	NA	NA	NA	NA	NA	G	T	G	T	T	T	T	T	T	T	T	T	T	T	T	T	T	T	T	T	T	T	T	T	T	T	T	T	T	T	T	T	T	T	T	T	T	T	T
AX-158521147	G/T	1B	529573644	+	NA	NA	NA	NA	NA	NA	T	G	T	G	G	G	G	G	G	G	G	G	G	G	G	G	G	G	G	G	G	G	G	G	G	G	G	G	G	G	G	G	G	G	G	G	G	G	G
CAP12_c424_402	C/T	1B	529855102	+	NA	NA	NA	NA	NA	NA	T	C	T	C	C	C	C	C	C	C	C	C	C	C	C	C	C	C	C	C	C	C	C	C	C	C	C	C	C	C	C	C	C	C	C	C	C	C	C
IACX11338	T/C	1B	530061498	+	NA	NA	NA	NA	NA	NA	T	T	T	T	T	T	C	T	T	T	T	T	T	T	T	T	C	T	T	T	T	T	T	T	T	T	T	T	T	T	T	T	T	T	T	T	T	T	C
GENE-0410_71	C/A	1B	530472872	+	NA	NA	NA	NA	NA	NA	C	C	C	C	C	C	A	C	C	C	C	C	C	C	C	C	A	C	C	C	C	C	C	C	C	C	C	C	C	C	C	C	C	C	C	C	C	C	A
BS00036362_51	A/G	1B	530478430	+	NA	NA	NA	NA	NA	NA	G	A	G	A	A	A	A	G	A	A	A	A	A	A	A	A	A	A	A	A	A	A	A	A	A	A	A	A	A	A	A	A	A	A	A	A	A	A	A
Nsnp_BG606586B_Ta_2_13	G/A	1B	530480991	+	NA	NA	NA	NA	NA	NA	A	G	A	G	G	G	G	A	G	G	G	G	G	G	G	G	G	G	G	G	G	G	G	G	G	G	G	G	G	G	G	G	G	G	G	G	G	G	G
Kukri_c559_193	G/A	1B	530668774	+	NA	NA	NA	NA	NA	NA	A	G	A	G	G	G	G	A	G	G	G	G	G	G	G	G	G	G	G	G	G	G	G	G	G	G	G	G	G	G	G	G	G	G	G	G	G	G	G
BS00010130_51	A/G	1B	530959498	+	NA	NA	NA	NA	NA	NA	G	A	G	A	A	A	A	G	A	A	A	A	A	A	A	A	A	A	A	A	A	A	A	A	A	A	A	A	A	A	A	A	A	A	A	A	A	A	A
RAC875_s110519_303	G/A	1B	530959790	+	NA	NA	NA	NA	NA	NA	A	G	A	G	G	G	G	A	G	G	G	G	G	G	G	G	G	G	G	G	G	G	G	G	G	G	G	G	G	G	G	G	G	G	G	G	G	G	G
Nsnp_JD_c11014_11565501	G/A	1B	530960006	+	NA	NA	NA	NA	NA	NA	A	G	A	G	G	G	G	A	G	G	G	G	G	G	G	G	G	G	G	G	G	G	G	G	G	G	G	G	G	G	G	G	G	G	G	G	G	G	G
AX-158521182	T/G	1B	530960751	+	NA	NA	NA	NA	NA	NA	G	T	G	T	T	T	T	G	T	T	T	T	T	T	T	T	T	T	T	T	T	T	T	T	T	T	T	T	T	T	T	T	T	T	T	T	T	T	T
Tdurum_contig87938_342	G/A	1B	531004791	+	NA	NA	NA	NA	NA	NA	A	G	A	G	G	G	G	A	G	G	G	G	G	G	G	G	G	G	G	G	G	G	G	G	G	G	G	G	G	G	G	G	G	G	G	G	G	G	G
AX-94664843	A/G	1B	531166995	+	NA	NA	NA	NA	NA	NA	G	A	G	A	A	A	A	A	G	A	A	A	G	G	A	A	A	G	G	G	A	G	G	G	A	G	A	A	A	A	A	A	A	A	A	A	A	A	G
AX-158531949	C/T	1B	531198550	+	NA	NA	NA	NA	NA	NA	T	C	T	C	C	C	C	C	C	C	C	C	C	C	C	C	C	C	C	C	C	C	C	C	C	C	C	C	C	C	C	C	C	C	C	C	C	C	C
AX-94632321	A/G	1B	532162686	+	NA	NA	NA	NA	NA	NA	G	A	G	A	A	A	A	A	G	A	A	A	G	G	A	A	A	G	G	G	A	G	G	G	A	G	A	A	A	A	G	A	A	A	A	A	A	A	G
IACX11029	T/C	1B	532163341	+	NA	NA	NA	NA	NA	NA	C	T	C	T	T	T	T	T	T	T	T	T	T	T	T	T	T	T	T	T	T	T	T	T	T	T	T	T	T	T	T	T	T	T	T	T	T	T	T
Excalibur_c48379_461	T/C	1B	532166885	+	NA	NA	NA	NA	NA	NA	T	C	T	T	T	T	C	C	T	C	T	T	T	T	T	T	C	T	T	T	T	T	T	T	C	T	C	T	T	C	T	C	T	C	T	T	T	C	T
Excalibur_c48379_413	C/T	1B	532166935	+	NA	NA	NA	NA	NA	NA	T	C	T	C	C	C	C	C	C	C	C	C	C	C	C	C	C	C	C	C	C	C	C	C	C	C	C	C	C	C	C	C	C	C	C	C	C	C	C
Excalibur_c48379_116	G/A	1B	532167434	+	NA	NA	NA	NA	NA	NA	A	G	A	G	G	G	G	G	G	G	G	G	G	G	G	G	G	G	G	G	G	G	G	G	G	G	G	G	G	G	G	G	G	G	G	G	G	G	G
Kukri_c27693_551	G/A	1B	532168638	+	NA	NA	NA	NA	NA	NA	A	G	A	G	G	G	G	G	G	G	G	G	G	G	G	G	G	G	G	G	G	G	G	G	G	G	G	G	G	G	G	G	G	G	G	G	G	G	G
Excalibur_c23992_436	C/T	1B	532169135	+	NA	NA	NA	NA	NA	NA	T	C	T	C	C	C	C	C	C	C	C	C	C	C	C	C	C	C	C	C	C	C	C	C	C	C	C	C	C	C	C	C	C	C	C	C	C	C	C
Ex_c102909_778	C/T	1B	532173027	+	NA	NA	NA	NA	NA	NA	T	C	T	C	C	C	C	C	T	C	C	C	T	T	C	C	C	T	T	T	C	T	T	T	C	T	C	C	C	C	T	C	C	C	C	C	C	C	T
AX-158531950	T/C	1B	534925832	+	NA	NA	NA	NA	NA	NA	C	T	C	T	T	T	T	T	T	T	T	T	T	T	T	T	T	T	T	T	T	T	T	T	T	T	T	T	T	T	T	T	T	T	T	T	T	T	T
RFL_Contig4977_2333	A/G	1B	535546065	+	NA	NA	NA	NA	NA	NA	G	A	G	A	A	A	A	A	A	A	A	A	A	A	A	A	A	A	A	A	A	A	A	A	G	A	A	A	A	G	A	G	A	A	A	A	A	A	A
CAP12_c1129_220	G/A	1B	535797760	+	NA	NA	NA	NA	NA	NA	A	G	A	G	G	G	G	G	G	G	G	G	G	G	G	G	G	G	G	G	G	G	G	G	A	G	G	G	G	A	G	A	G	G	G	G	G	G	G
AX-158531952	T/C	1B	536666097	+	NA	NA	NA	NA	NA	NA	C	T	C	T	T	T	T	T	T	T	T	T	T	T	T	T	T	T	T	T	T	T	T	T	C	T	T	T	T	C	T	C	T	T	T	T	T	T	T
AX-95182909	A/C	1B	538865554	+	NA	NA	NA	NA	NA	NA	A	A	A	A	A	A	C	C	A	C	A	A	A	A	A	A	C	A	A	A	A	A	A	A	C	A	C	A	A	C	A	C	A	C	A	A	A	C	A
AX-158521219	T/C	1B	539657264	+	NA	NA	NA	NA	NA	NA	C	T	C	T	T	T	T	T	C	T	T	T	C	T	T	T	T	T	T	T	T	T	T	T	C	T	T	T	T	C	T	C	T	T	T	T	T	T	T
RAC875_c7674_634	G/A	1B	540317450	+	NA	NA	NA	NA	NA	NA	A	G	A	G	G	G	G	G	A	G	G	G	A	A	G	G	G	G	G	G	G	G	G	G	A	G	G	G	G	A	G	A	G	G	G	G	G	G	G
AX-158521033	A/G	1B	540346807	+	NA	NA	NA	NA	NA	NA	G	A	G	A	A	A	A	A	G	A	A	A	G	G	A	A	A	A	A	A	A	A	A	A	G	A	A	A	A	G	A	G	A	A	A	A	A	A	A
Kukri_c73734_175	C/T	1B	540720909	+	NA	NA	NA	NA	NA	NA	T	C	T	C	C	C	C	C	C	C	C	C	C	T	C	C	C	C	C	C	C	C	C	C	T	C	C	C	C	T	C	T	C	C	C	C	C	C	C
AX-110477406	A/C	1B	540731407	+	NA	NA	NA	NA	NA	NA	A	C	A	A	C	C	C	C	A	C	A	A	A	A	A	A	C	C	C	C	A	C	C	C	A	C	A	A	A	A	C	A	A	C	A	A	A	C	C
AX-158521142	C/T	1B	541009938	+	NA	NA	NA	NA	NA	NA	T	C	T	C	C	C	C	C	C	C	C	C	C	T	C	C	C	C	C	C	C	C	C	C	T	C	C	C	C	T	C	T	C	C	C	C	C	C	C
AX-94620208	T/C	1B	542135988	+	NA	NA	NA	NA	NA	NA	C	T	C	C	T	T	T	T	C	T	T	C	C	C	C	N	T	T	T	T	C	T	T	T	C	T	C	C	C	C	T	C	C	T	C	C	C	T	T
Nsnp_CAP11_c543_375403	A/G	1B	542431674	+	NA	NA	NA	NA	NA	NA	G	A	G	A	A	A	A	A	A	A	A	A	A	G	A	A	A	A	A	A	A	A	A	A	G	A	A	A	A	G	A	G	A	A	A	A	A	A	A
CAP12_c1784_424	G/A	1B	542579305	+	NA	NA	NA	NA	NA	NA	G	G	G	A	G	A	G	A	G	G	A	A	A	G	G	G	A	G	A	G	G	G	G	G	G	A	G	G	A	A	A	A	G	A	A	A	G	A	G
AX-109333618	C/T	1B	542724945	+	NA	NA	NA	NA	NA	NA	C	C	C	C	T	T	T	T	C	T	C	C	C	C	C	C	T	C	C	C	C	C	C	C	C	C	C	C	C	C	C	C	C	T	C	C	C	T	C
BS00038643_51	C/T	1B	542927147	+	NA	NA	NA	NA	NA	NA	T	C	T	T	C	C	C	C	C	C	T	T	C	T	T	T	C	C	C	C	T	C	C	C	T	C	T	T	T	T	C	T	T	C	T	T	T	C	C
AX-158521124	C/G	1B	542930082	+	NA	NA	NA	NA	NA	NA	G	C	G	G	C	C	C	C	C	C	G	G	C	G	G	G	C	C	C	C	G	C	C	C	G	C	G	G	G	G	C	G	G	C	G	G	G	C	C
AX-94770609	C/T	1B	542931149	+	NA	NA	NA	NA	NA	NA	T	C	T	C	C	C	C	C	C	C	C	C	C	T	C	C	C	C	C	C	C	C	C	C	T	C	C	C	C	T	C	T	C	C	C	C	C	C	C
Excalibur_c8613_1266	C/T	1B	543011481	+	NA	NA	NA	NA	NA	NA	T	C	T	T	C	C	C	C	C	C	T	T	C	T	T	T	C	C	C	C	T	C	C	C	T	C	T	T	T	T	C	T	T	C	T	T	T	C	C
Nsnp_BG274294B_Ta_2_3	T/C	1B	543012505	+	NA	NA	NA	NA	NA	NA	T	T	T	T	C	C	C	C	T	C	T	T	T	T	T	T	T	T	T	T	T	T	T	T	T	T	T	T	T	T	T	T	T	C	T	T	T	C	T
Nsnp_Ex_c7447_12752449	G/T	1B	543081663	+	NA	NA	NA	NA	NA	NA	T	T	T	G	G	G	G	G	T	G	G	G	T	T	G	G	T	T	T	T	G	T	T	T	T	T	G	G	G	T	T	T	G	G	G	G	G	G	T
Nsnp_Ex_c7447_12751589	G/A	1B	543082523	+	NA	NA	NA	NA	NA	NA	A	A	A	G	G	G	G	G	A	G	G	G	A	A	G	G	A	A	A	A	G	A	A	A	A	A	G	G	G	A	A	A	G	G	G	G	G	G	A
AX-158560899	A/G	1B	543083465	+	NA	NA	NA	NA	NA	NA	G	G	G	A	A	A	A	A	G	A	A	A	G	G	A	A	G	G	G	G	A	G	G	G	G	G	A	A	A	G	G	G	A	A	A	A	A	A	G
AX-158521150	T/C	1B	543085765	+	NA	NA	NA	NA	NA	NA	T	T	T	T	C	C	C	C	T	C	T	T	T	T	T	T	T	T	T	T	T	T	T	T	T	T	T	T	T	T	T	T	T	C	T	T	T	C	T
BS00048610_51	C/T	1B	543085990	+	NA	NA	NA	NA	NA	NA	C	C	C	C	T	T	T	T	C	T	C	C	C	C	C	C	C	C	C	C	C	C	C	C	C	C	C	C	C	C	C	C	C	T	C	C	C	T	C
AX-94653005	C/A	1B	543179743	+	NA	NA	NA	NA	NA	NA	A	C	A	A	C	C	C	C	C	C	C	A	C	A	A	N	C	C	C	C	A	C	C	C	A	C	A	A	A	A	C	A	A	C	A	A	A	C	C
Tdurum_contig83770_218	T/C	1B	543473908	+	NA	NA	NA	NA	NA	NA	C	C	T	T	T	T	T	T	C	T	T	T	C	C	T	T	C	C	C	C	T	C	C	C	C	C	T	T	T	C	C	C	T	T	T	T	T	T	C
AX-158521067	T/C	1B	544130051	+	NA	NA	NA	NA	NA	NA	C	T	T	T	T	T	T	T	C	T	T	T	C	C	T	T	C	T	T	T	T	T	T	T	C	T	T	T	T	C	T	C	T	T	T	T	T	T	T
AX-158521152	A/G	1B	544133222	+	NA	NA	NA	NA	NA	NA	A	A	A	A	G	G	G	G	A	G	A	A	A	A	A	A	A	A	A	A	A	A	A	A	A	A	A	A	A	A	A	A	A	G	A	A	A	G	A
AX-89326139	G/A	1B	544491794	+	NA	NA	NA	NA	NA	NA	G	A	G	G	A	A	A	A	G	A	G	G	G	G	G	N	G	A	A	A	G	A	A	A	G	A	G	G	G	G	A	G	G	A	G	G	G	A	A
AX-95095538	G/A	1B	544811351	+	NA	NA	NA	NA	NA	NA	A	G	A	A	G	G	G	G	G	G	A	A	G	A	A	A	G	G	G	G	A	G	G	G	A	G	A	A	A	A	G	A	A	G	A	A	A	G	G
AX-110448009	A/G	1B	544999113	+	NA	NA	NA	NA	NA	NA	G	G	A	A	A	A	A	A	G	A	G	A	G	G	A	A	G	G	G	G	A	G	G	G	G	G	A	A	A	G	G	G	A	A	A	A	A	A	G
IAAV3567	A/G	1B	545207166	+	NA	NA	NA	NA	NA	NA	G	A	A	A	A	A	A	A	G	A	A	A	G	G	A	A	G	A	A	A	A	A	A	A	G	A	A	A	A	G	A	G	A	A	A	A	A	A	A
BS00068083_51	C/T	1B	546273019	+	NA	NA	NA	NA	NA	NA	C	T	C	C	T	T	T	T	C	T	T	C	C	C	C	N	C	T	T	T	C	T	T	T	C	T	C	C	C	C	T	C	C	T	C	C	C	T	T
AX-109518409	G/A	1B	547576617	+	NA	NA	NA	NA	NA	NA	G	G	A	A	G	G	G	G	A	G	G	A	A	G	A	N	A	G	G	G	A	G	G	G	G	G	A	A	A	G	G	G	A	G	A	A	A	G	G
Tdurum_contig892_633	G/A	1B	547583989	+	NA	NA	NA	NA	NA	NA	G	G	A	A	G	G	G	G	G	G	G	A	G	G	A	N	G	G	G	G	A	G	G	G	G	G	A	A	A	G	G	G	A	G	A	A	A	G	G
IAAV4729	T/C	1B	548197462	+	NA	NA	NA	NA	NA	NA	T	T	C	C	T	T	T	T	C	T	T	C	C	T	C	N	C	T	T	T	C	T	T	T	T	T	C	C	C	T	T	T	C	T	C	C	C	T	T
RAC875_c3835_782	C/T	1B	548536127	+	NA	NA	NA	NA	NA	NA	C	C	T	T	C	C	C	C	C	C	C	T	C	C	T	N	C	C	C	C	T	C	C	C	C	C	T	T	T	C	C	C	T	C	T	T	T	C	C
Ex_c402_1223	G/T	1B	548623161	+	NA	NA	NA	NA	NA	NA	G	G	T	T	G	G	G	G	G	G	G	T	G	G	T	N	G	G	G	G	T	G	G	G	G	G	T	T	T	G	G	G	T	G	T	T	T	G	G
Nsnp_Ex_c402_791233	C/T	1B	548623398	+	NA	NA	NA	NA	NA	NA	C	C	T	T	C	C	C	C	C	C	C	T	C	C	T	N	C	C	C	C	T	C	C	C	C	C	T	T	T	C	C	C	T	C	T	T	T	C	C
Tdurum_contig42797_2922	G/A	1B	548624535	+	NA	NA	NA	NA	NA	NA	G	G	G	G	G	G	G	G	G	G	G	G	G	G	G	G	G	G	G	G	G	G	G	G	A	G	G	G	G	A	G	A	G	G	G	G	G	G	G
Tdurum_contig42797_3196	G/A	1B	548624762	+	NA	NA	NA	NA	NA	NA	G	G	A	A	G	G	G	G	G	G	G	A	G	G	A	N	G	G	G	G	A	G	G	G	G	G	A	A	A	G	G	G	A	G	A	A	A	G	G
Nsnp_Ku_c23096_32987510	G/A	1B	548627008	+	NA	NA	NA	NA	NA	NA	A	G	G	G	G	G	G	G	A	G	G	G	A	A	G	G	A	G	G	G	G	G	G	G	A	G	G	G	G	A	G	A	G	G	G	G	G	G	G
Ku_c4348_862	C/T	1B	548674836	+	NA	NA	NA	NA	NA	NA	C	C	T	T	C	C	C	C	C	C	C	T	C	C	T	N	C	C	C	C	T	C	C	C	C	C	T	T	T	C	C	C	T	C	T	T	T	C	C
Tdurum_contig42749_3287	G/A	1B	548675687	+	NA	NA	NA	NA	NA	NA	G	G	G	G	G	G	G	G	G	G	G	G	G	G	G	G	G	G	G	G	G	G	G	G	A	G	G	G	G	A	G	A	G	G	G	G	G	G	G
Tdurum_contig44540_510	A/G	1B	548679409	+	NA	NA	NA	NA	NA	NA	A	A	G	G	A	A	A	A	A	A	A	G	A	A	G	N	A	A	A	A	G	A	A	A	A	A	G	G	G	A	A	A	G	A	G	G	G	A	A
RAC875_rep_c109215_398	C/T	1B	548896001	+	NA	NA	NA	NA	NA	NA	T	C	C	C	C	C	C	C	C	C	C	C	C	C	C	C	C	C	C	C	C	C	C	C	T	C	C	C	C	T	C	T	C	C	C	C	C	C	C
Kukri_c66451_128	A/C	1B	548902892	+	NA	NA	NA	NA	NA	NA	C	A	C	C	A	A	A	A	C	A	A	C	C	C	C	N	C	A	A	A	C	A	A	A	A	A	C	C	C	A	A	A	C	A	C	C	C	A	A
RAC875_c3604_1527	C/T	1B	548903185	+	NA	NA	NA	NA	NA	NA	T	C	C	C	T	T	C	C	C	C	C	T	C	C	T	T	T	C	C	C	C	C	C	C	C	C	C	C	C	C	C	C	C	C	C	C	C	T	T
AX-110940219	C/T	1B	548964174	+	NA	NA	NA	NA	NA	NA	C	C	T	T	C	C	C	C	C	C	C	T	C	C	T	N	C	C	C	C	T	C	C	C	C	C	T	T	T	C	C	C	T	C	T	T	T	C	C
Nsnp_JD_c6331_7499499	T/C	1B	548967492	+	NA	NA	NA	NA	NA	NA	C	T	C	C	T	T	T	T	C	T	T	C	C	C	C	N	C	T	T	T	C	T	T	T	T	T	C	C	C	T	T	T	C	T	C	C	C	T	T
Kukri_c1918_1074	G/A	1B	548968533	+	NA	NA	NA	NA	NA	NA	G	G	A	A	G	G	G	G	G	G	G	A	G	G	A	N	G	G	G	G	A	G	G	G	G	G	A	A	A	G	G	G	A	G	A	A	A	G	G
AX-95198778	C/T	1B	548971324	+	NA	NA	NA	NA	NA	NA	T	C	C	C	C	C	C	C	T	C	C	C	T	T	C	C	T	C	C	C	C	C	C	C	C	C	C	C	C	C	C	C	C	C	C	C	C	C	C
AX-94395353	A/C	1B	549456914	+	NA	NA	NA	NA	NA	NA	A	C	A	A	C	C	C	C	A	C	C	A	A	A	A	N	A	C	C	C	A	C	C	C	A	C	A	A	A	A	C	A	A	C	A	A	A	C	C
AX-111082696	C/T	1B	549595655	+	NA	NA	NA	NA	NA	NA	C	T	C	C	T	T	T	T	C	T	T	C	C	C	C	C	C	T	T	T	C	T	T	T	C	T	C	C	C	C	T	C	C	T	C	C	C	T	T
AX-158570553	G/A	1B	549611222	+	NA	NA	NA	NA	NA	NA	G	G	A	A	G	G	G	G	A	G	G	A	A	G	A	N	A	G	G	G	A	G	G	G	A	G	A	A	A	A	G	A	A	G	A	A	A	G	G
AX-94526541	T/G	1B	549710285	+	NA	NA	NA	NA	NA	NA	G	T	G	G	T	T	T	T	T	T	T	G	G	T	T	T	G	T	T	T	T	T	T	T	T	T	G	T	T	T	T	T	T	G	T	G	T	T	T
AX-109882902	A/C	1B	549792880	+	NA	NA	NA	NA	NA	NA	A	C	A	A	C	C	C	C	A	C	C	A	A	A	A	N	A	C	C	C	A	C	C	C	A	C	A	A	A	A	C	A	A	C	A	A	A	C	C
AX-158521390	C/T	1B	550418715	+	NA	NA	NA	NA	NA	NA	C	C	T	T	C	C	C	C	T	C	C	T	T	C	T	N	T	C	C	C	T	C	C	C	C	C	T	T	T	C	C	C	T	C	T	T	T	C	C
AX-94682892	C/T	1B	551009907	+	NA	NA	NA	NA	NA	NA	C	C	T	T	C	C	C	C	T	C	C	T	T	C	T	N	T	C	C	C	T	C	C	C	C	C	T	T	T	C	C	C	T	C	T	T	T	C	C
BS00096719_51	C/T	1B	551010184	+	NA	NA	NA	NA	NA	NA	T	C	C	C	C	C	C	C	C	C	C	C	C	T	C	C	C	C	C	C	C	C	C	C	T	C	C	C	C	T	C	T	C	C	C	C	C	C	C
AX-86179651	A/G	1B	551010266	+	NA	NA	NA	NA	NA	NA	A	A	G	G	A	A	A	A	G	A	A	G	G	A	G	N	G	A	A	A	G	A	A	A	A	A	G	G	G	A	A	A	G	A	G	G	G	A	A
GENE-0120_397	A/C	1B	551013078	+	NA	NA	NA	NA	NA	NA	A	C	A	A	C	C	C	C	A	C	C	A	A	A	A	N	A	C	C	C	A	C	C	C	A	C	A	A	A	A	C	A	A	C	A	A	A	C	C
AX-94788458	G/A	1B	551032577	+	NA	NA	NA	NA	NA	NA	G	A	G	G	A	A	A	A	G	A	A	G	G	G	G	A	G	A	A	A	G	A	A	A	G	A	G	G	G	G	A	G	G	A	G	G	G	A	A
AX-158570193	G/T	1B	551039487	+	NA	NA	NA	NA	NA	NA	T	G	G	G	G	G	G	G	G	G	G	G	G	T	G	G	G	G	G	G	G	G	G	G	T	G	G	G	G	T	G	T	G	G	G	G	G	G	G
AX-110580885	G/A	1B	551152071	+	NA	NA	NA	NA	NA	NA	A	G	G	G	G	G	G	G	A	G	G	G	A	A	G	G	A	G	G	G	G	G	G	G	A	G	G	G	G	A	G	A	G	G	G	G	G	G	G
Nsnp_Ex_c1440_2764867	C/T	1B	551177570	+	NA	NA	NA	NA	NA	NA	T	C	C	C	C	C	C	C	C	C	C	C	C	T	C	C	C	C	C	C	C	C	C	C	T	C	C	C	C	T	C	T	C	C	C	C	C	C	C
AX-158521399	G/A	1B	551178574	+	NA	NA	NA	NA	NA	NA	G	G	G	G	G	G	G	G	A	G	G	G	A	G	G	G	A	G	G	G	G	G	G	G	G	G	G	G	G	G	G	G	G	G	G	G	G	G	G
AX-94891105	A/G	1B	551179524	+	NA	NA	NA	NA	NA	NA	A	A	A	A	A	A	A	A	G	A	A	A	G	A	A	A	G	A	A	A	A	A	A	A	A	A	A	A	A	A	A	A	A	A	A	A	A	A	A
RAC875_c4135_1782	C/T	1B	551864179	+	NA	NA	NA	NA	NA	NA	T	C	C	C	C	C	C	C	C	C	C	C	C	T	C	C	C	C	C	C	C	C	C	C	T	C	C	C	C	T	C	T	C	C	C	C	C	C	C
Nsnp_Ex_c18462_27305612	G/A	1B	551864401	+	NA	NA	NA	NA	NA	NA	A	G	G	G	G	G	G	G	G	G	G	G	G	A	G	G	G	G	G	G	G	G	G	G	A	G	G	G	G	A	G	A	G	G	G	G	G	G	G
Kukri_rep_c111991_498	C/T	1B	553019414	+	NA	NA	NA	NA	NA	NA	T	C	C	C	C	C	C	C	T	C	C	C	T	T	C	C	T	C	C	C	C	C	C	C	T	C	C	C	C	T	C	T	C	C	C	C	C	C	C
Excalibur_c8188_693	T/C	1B	553020386	+	NA	NA	NA	NA	NA	NA	C	T	T	T	C	C	T	T	T	T	T	T	T	T	C	C	C	T	T	T	T	T	T	T	T	T	T	T	T	T	T	T	T	T	T	T	T	C	C
AX-86179442	T/G	1B	553142830	+	NA	NA	NA	NA	NA	NA	G	T	T	T	T	T	T	T	T	T	T	T	T	G	T	T	T	T	T	T	T	T	T	T	G	T	T	T	T	G	T	G	T	T	T	T	T	T	T
AX-94533970	C/T	1B	553142989	+	NA	NA	NA	NA	NA	NA	T	C	C	C	C	C	C	C	C	C	C	C	C	T	C	C	C	C	C	C	C	C	C	C	T	C	C	C	C	T	C	T	C	C	C	C	C	C	C
BS00093475_51	T/C	1B	553143343	+	NA	NA	NA	NA	NA	NA	T	T	T	T	T	T	T	T	T	T	T	T	T	T	T	T	T	T	T	T	T	T	T	T	C	T	T	T	T	C	T	C	T	T	T	T	T	T	T
AX-89339073	T/C	1B	553556680	+	NA	NA	NA	NA	NA	NA	C	T	T	T	T	T	T	T	C	T	T	T	C	C	T	T	C	T	T	T	T	T	T	T	C	T	T	T	T	C	T	C	T	T	T	T	T	T	T
AX-95010111	G/T	1B	553821882	+	NA	NA	NA	NA	NA	NA	T	G	G	G	G	G	G	G	G	G	G	G	G	G	G	G	G	G	G	G	G	G	G	G	T	G	G	G	G	T	G	T	G	G	G	G	G	G	G
BS00067769_51	T/C	1B	554137215	+	NA	NA	NA	NA	NA	NA	C	T	T	T	T	T	T	T	T	T	T	T	T	C	T	T	T	T	T	T	T	T	T	T	T	T	T	T	T	T	T	T	T	T	T	T	T	T	T
AX-158606688	T/G	1B	554429872	+	NA	NA	NA	NA	NA	NA	G	T	T	T	T	T	T	T	T	T	T	T	T	G	T	T	T	T	T	T	T	T	T	T	T	T	T	T	T	T	T	T	T	T	T	T	T	T	T
Nsnp_Ex_rep_c101231_86636951	T/C	1B	555294490	+	NA	NA	NA	NA	NA	NA	C	T	T	T	T	T	T	T	T	T	T	T	T	C	T	T	T	T	T	T	T	T	T	T	C	T	T	T	T	C	T	C	T	T	T	T	T	T	T
AX-94908088	C/T	1B	555298838	+	NA	NA	NA	NA	NA	NA	C	C	C	C	C	C	C	C	T	C	C	C	T	C	C	C	T	C	C	C	C	C	C	C	T	C	C	C	C	T	C	T	C	C	C	C	C	C	C
Nsnp_Ex_c58292_59652859	A/G	1B	555639681	+	NA	NA	NA	NA	NA	NA	G	A	A	A	A	A	A	A	G	A	A	A	G	G	A	A	G	A	A	A	A	A	A	A	G	A	A	A	A	G	A	G	A	A	A	A	A	A	A
AX-94861346	C/G	1B	555935445	+	NA	NA	NA	NA	NA	NA	C	G	C	C	C	G	G	C	C	C	C	C	C	C	G	G	C	C	C	C	G	C	C	G	G	G	C	C	C	C	C	C	C	C	C	C	C	C	C
BS00107749_51	G/A	1B	555939489	+	NA	NA	NA	NA	NA	NA	G	G	G	G	G	G	G	G	G	G	G	G	G	A	G	G	G	G	G	G	G	G	G	G	A	G	G	G	G	A	G	A	G	G	G	G	G	G	G
AX-158544869	C/T	1B	556994553	+	NA	NA	NA	NA	NA	NA	C	C	C	C	C	C	C	C	C	C	C	C	C	T	C	C	C	C	C	C	C	C	C	C	T	C	C	C	C	T	C	T	C	C	C	C	C	C	C
AX-111567165	G/T	1B	557459362	+	NA	NA	NA	NA	NA	NA	G	G	T	G	G	G	G	G	G	G	G	T	G	T	T	N	G	G	G	G	T	G	G	G	T	G	T	T	T	T	G	T	T	G	T	T	T	G	G
CAP8_c818_370	T/G	1B	557943795	+	NA	NA	NA	NA	NA	NA	G	T	T	T	T	T	T	T	T	T	T	T	T	G	T	T	T	T	T	T	T	T	T	T	G	T	T	T	T	G	T	G	T	T	T	T	T	T	T
tplb0048b10_1365	A/G	1B	559966759	+	NA	NA	NA	NA	NA	NA	G	A	A	A	A	A	A	A	A	A	A	A	A	G	A	A	A	A	A	A	A	A	A	A	G	A	A	A	A	G	A	G	A	A	A	A	A	A	A
AX-158521030	G/C	1B	560018631	+	NA	NA	NA	NA	NA	NA	C	G	G	G	G	G	G	G	G	G	G	G	G	C	G	G	G	G	G	G	G	G	G	G	C	G	G	G	G	C	G	C	G	G	G	G	G	G	G
AX-94548062	C/T	1B	561505966	+	NA	NA	NA	NA	NA	NA	C	C	C	T	T	C	C	C	T	T	C	C	C	C	C	C	C	C	C	C	C	C	C	C	C	C	C	C	C	C	C	C	C	C	C	C	C	C	C
GENE-0315_356	G/A	1B	561506352	+	NA	NA	NA	NA	NA	NA	A	G	G	G	A	A	G	G	G	G	G	G	G	G	A	A	A	G	G	G	G	G	G	G	G	G	G	G	G	G	G	G	G	G	G	G	G	A	A
RAC875_c24895_311	C/A	1B	561507356	+	NA	NA	NA	NA	NA	NA	A	C	C	C	C	C	C	C	C	C	C	C	C	A	C	C	C	C	C	C	C	C	C	C	A	C	C	C	C	A	C	A	C	C	C	C	C	C	C
AX-158531959	T/C	1B	561694728	+	NA	NA	NA	NA	NA	NA	C	T	C	T	T	T	T	T	T	T	T	C	C	C	C	T	T	T	T	T	C	T	T	T	C	T	C	C	C	C	T	C	C	T	T	T	C	T	T
Nsnp_Ex_rep_c66389_64589189	A/G	1B	561703680	+	NA	NA	NA	NA	NA	NA	G	A	A	A	A	A	A	A	A	A	A	A	A	G	A	A	A	A	A	A	A	A	A	A	G	A	A	A	A	G	A	G	A	A	A	A	A	A	A
Nsnp_Ex_rep_c66389_64588992	A/G	1B	561704574	+	NA	NA	NA	NA	NA	NA	G	A	A	A	A	A	A	A	A	A	A	A	A	G	A	A	A	A	A	A	A	A	A	A	G	A	A	A	A	G	A	G	A	A	A	A	A	A	A
AX-158521426	G/C	1B	562214131	+	NA	NA	NA	NA	NA	NA	C	G	C	G	G	G	G	G	C	G	G	C	C	C	C	G	C	G	G	G	C	G	G	G	C	G	C	C	C	C	G	C	C	G	G	G	C	C	G
Nsnp_Ex_c39616_46871127	G/A	1B	562375150	+	NA	NA	NA	NA	NA	NA	G	G	A	G	G	G	G	G	A	G	G	A	A	G	A	A	A	G	G	G	A	G	G	G	A	G	A	A	A	A	G	A	A	G	G	G	A	A	G
AX-94945493	T/A	1B	562375413	+	NA	NA	NA	NA	NA	NA	A	T	A	T	T	T	T	T	A	T	T	A	A	A	A	T	A	T	T	T	A	T	T	T	A	T	A	A	A	A	T	A	A	T	T	T	A	A	T
AX-158570533	T/C	1B	562452346	+	NA	NA	NA	NA	NA	NA	T	T	C	T	T	T	T	T	C	T	T	C	C	T	C	C	C	T	T	T	C	T	T	T	C	T	C	C	C	C	T	C	C	T	T	T	C	C	T
AX-158570494	G/T	1B	562499675	+	NA	NA	NA	NA	NA	NA	G	G	T	G	G	G	G	G	G	G	G	T	N	G	T	G	G	G	G	G	T	G	G	G	T	G	T	T	T	T	G	T	T	G	G	G	T	T	G
BS00021710_51	A/G	1B	562893060	+	NA	NA	NA	NA	NA	NA	A	A	G	A	A	A	A	A	A	A	A	G	N	A	G	A	A	A	A	A	G	A	A	A	G	A	G	G	G	G	A	G	G	A	A	A	G	G	A
Nsnp_Ex_c22439_31632880	C/T	1B	563027862	+	NA	NA	NA	NA	NA	NA	C	C	T	C	C	C	C	C	C	C	C	T	N	C	T	C	C	C	C	C	T	C	C	C	C	C	T	T	T	C	C	C	T	C	C	C	T	T	C
BS00001835_51	C/T	1B	563028648	+	NA	NA	NA	NA	NA	NA	T	C	T	C	C	C	C	C	C	C	C	T	C	T	T	C	C	C	C	C	T	C	C	C	C	C	T	T	T	C	C	C	T	C	C	C	T	T	C
AX-108776134	G/A	1B	563028672	+	NA	NA	NA	NA	NA	NA	A	G	A	G	G	G	G	G	G	G	G	A	A	A	A	G	G	G	G	G	A	G	G	G	G	G	A	A	A	G	G	G	A	G	G	G	A	A	G
Excalibur_c60931_1260	C/T	1B	563030506	+	NA	NA	NA	NA	NA	NA	T	C	T	C	C	C	C	C	C	C	C	T	C	T	T	C	C	C	C	C	T	C	C	C	T	C	T	T	T	T	C	T	T	C	C	C	T	T	C
AX-158570460	T/C	1B	563068395	+	NA	NA	NA	NA	NA	NA	T	T	T	T	T	T	T	T	T	T	T	T	T	T	T	T	T	T	T	T	T	T	T	T	C	T	T	T	T	C	T	C	T	T	T	T	T	T	T
AX-158521360	C/A	1B	563297240	+	NA	NA	NA	NA	NA	NA	A	C	A	C	C	C	C	C	C	C	C	A	A	A	A	C	C	C	C	C	A	C	C	C	A	C	A	A	A	A	C	A	A	C	C	C	A	A	C
BS00063092_51	A/C	1B	563307076	+	NA	NA	NA	NA	NA	NA	C	A	C	A	A	A	A	A	C	A	A	C	C	C	C	A	C	A	A	A	C	A	A	A	C	A	C	C	C	C	A	C	C	A	A	A	C	C	A
BS00076405_51	T/G	1B	563537150	+	NA	NA	NA	NA	NA	NA	G	T	G	T	T	T	T	T	G	T	T	G	G	G	G	T	G	T	T	T	G	T	T	T	G	T	G	G	G	G	T	G	G	T	T	T	G	G	T
AX-109339712	T/G	1B	563546886	+	NA	NA	NA	NA	NA	NA	G	T	G	T	T	T	T	T	G	T	T	G	G	G	G	T	G	T	T	T	G	T	T	T	G	T	G	G	G	G	T	G	G	T	T	T	G	G	T
Ku_c106533_550	A/G	1B	563675258	+	NA	NA	NA	NA	NA	NA	G	A	A	A	A	A	A	A	A	A	A	A	A	G	A	A	A	A	A	A	A	A	A	A	G	A	A	A	A	G	A	G	A	A	A	A	A	A	A
JD_c107_683	C/T	1B	563675922	+	NA	NA	NA	NA	NA	NA	C	C	T	C	C	C	C	C	T	C	C	T	T	C	T	C	T	C	C	C	T	C	C	C	C	C	T	T	T	C	C	C	T	C	C	C	T	T	C
AX-158540245	G/A	1B	563676626	+	NA	NA	NA	NA	NA	NA	G	G	A	G	G	G	G	G	A	G	G	A	A	G	A	A	A	G	G	G	A	G	G	G	G	G	A	A	A	G	G	G	A	G	G	G	A	A	G
IACX11374	G/A	1B	564162718	+	NA	NA	NA	NA	NA	NA	G	G	A	G	G	G	G	G	G	G	G	A	N	G	A	G	G	G	G	G	A	G	G	G	G	G	A	A	A	G	G	G	A	G	G	G	A	A	G
Tdurum_contig8158_269	G/A	1B	564162722	+	NA	NA	NA	NA	NA	NA	G	G	G	A	A	A	G	A	G	A	G	G	G	G	G	G	G	G	G	G	G	G	G	G	A	G	G	G	G	A	G	A	G	A	G	G	G	G	G
RAC875_c55891_659	G/A	1B	564909256	+	NA	NA	NA	NA	NA	NA	G	G	A	G	G	G	G	G	A	G	G	A	A	G	A	A	A	G	G	G	A	G	G	G	G	G	A	A	A	G	G	G	A	G	G	G	A	A	G
Excalibur_c14911_976	C/T	1B	565669890	+	NA	NA	NA	NA	NA	NA	T	T	C	C	C	C	T	C	T	C	T	C	N	T	C	T	T	T	T	T	C	T	T	T	C	T	C	C	C	C	T	C	C	C	T	T	C	C	T
Tdurum_contig42852_667	G/A	1B	565672725	+	NA	NA	NA	NA	NA	NA	G	G	G	A	A	A	G	A	G	A	G	G	G	G	G	G	G	G	G	G	G	G	G	G	A	G	G	G	G	A	G	A	G	A	G	G	G	G	G
AX-158556811	C/T	1B	565746870	+	NA	NA	NA	NA	NA	NA	C	C	T	C	C	C	C	C	C	C	C	T	N	C	T	C	C	C	C	C	T	C	C	C	C	C	T	T	T	C	C	C	T	C	C	C	T	T	C
AX-158521402	G/A	1B	565752186	+	NA	NA	NA	NA	NA	NA	G	G	G	A	A	A	G	A	G	A	G	G	G	G	G	G	G	G	G	G	G	G	G	G	A	G	G	G	G	A	G	A	G	A	G	G	G	G	G
AX-158606852	C/T	1B	565940058	+	NA	NA	NA	NA	NA	NA	T	C	C	T	T	T	C	T	C	T	C	C	C	T	C	C	C	C	C	C	C	C	C	C	T	C	C	C	C	T	C	T	C	T	C	C	C	C	C
AX-110404071	C/A	1B	566393930	+	NA	NA	NA	NA	NA	NA	C	C	C	A	A	A	C	C	C	C	C	C	C	C	C	C	C	C	C	C	C	C	C	C	A	C	C	C	C	A	C	A	C	A	C	C	C	C	C
Tdurum_contig47550_699	T/C	1B	566603756	+	NA	NA	NA	NA	NA	NA	T	T	T	C	C	C	T	T	T	T	T	T	T	T	T	T	T	T	T	T	T	T	T	T	C	T	T	T	T	C	T	C	T	C	T	T	T	T	T
BobNhite_c11044_322	T/C	1B	566687575	+	NA	NA	NA	NA	NA	NA	T	T	T	C	C	C	T	T	T	T	T	T	T	T	T	T	T	T	T	T	T	T	T	T	T	T	T	T	T	T	T	T	T	C	T	T	T	T	T
Tdurum_contig604_356	C/T	1B	566762805	+	NA	NA	NA	NA	NA	NA	T	T	C	C	C	C	T	C	T	C	T	C	N	C	C	T	T	T	T	T	C	T	T	T	T	T	C	C	C	T	T	T	C	C	T	T	C	C	C
AX-158531918	G/A	1B	566765866	+	NA	NA	NA	NA	NA	NA	A	A	G	G	G	G	A	G	A	G	A	G	N	G	G	A	A	A	A	A	G	A	A	A	G	A	G	G	G	G	A	G	G	G	A	A	G	G	G
IACX11320	T/C	1B	566831328	+	NA	NA	NA	NA	NA	NA	C	C	T	T	T	T	C	T	C	T	C	T	N	T	T	C	C	C	C	C	T	C	C	C	C	C	T	T	T	C	C	C	T	T	C	C	T	T	T
Kukri_c15391_468	A/G	1B	566831488	+	NA	NA	NA	NA	NA	NA	G	G	A	A	A	A	G	A	G	A	G	A	N	A	A	G	G	G	G	G	A	G	G	G	G	G	A	A	A	G	G	G	A	A	G	G	A	A	A
AX-158544878	G/A	1B	566833448	+	NA	NA	NA	NA	NA	NA	G	G	G	G	G	G	G	G	G	G	G	G	G	G	G	G	G	G	G	G	G	G	G	G	A	G	G	G	G	A	G	A	G	G	G	G	G	G	G
RFL_Contig4235_707	G/A	1B	566833843	+	NA	NA	NA	NA	NA	NA	A	A	G	G	G	G	A	G	A	G	A	G	N	G	G	A	A	A	A	A	G	A	A	A	A	A	G	G	G	A	A	A	G	G	A	A	G	G	G
Tdurum_contig52782_382	G/A	1B	566837559	+	NA	NA	NA	NA	NA	NA	G	G	G	G	G	G	G	G	G	G	G	G	G	G	G	G	G	G	G	G	G	G	G	G	A	G	G	G	G	A	G	A	G	G	G	G	G	G	G
Tdurum_contig30517_578	T/C	1B	566838480	+	NA	NA	NA	NA	NA	NA	C	C	T	T	T	T	C	T	C	T	C	T	N	T	T	C	C	C	C	C	T	C	C	C	C	C	T	T	T	C	C	C	T	T	C	C	T	T	T
Tdurum_contig30517_310	T/C	1B	566838701	+	NA	NA	NA	NA	NA	NA	C	C	T	T	T	T	C	T	C	T	C	T	T	T	T	C	C	C	C	C	T	C	C	C	C	C	T	T	T	C	C	C	T	T	C	C	T	T	T
Tdurum_contig30517_174	T/G	1B	566838837	+	NA	NA	NA	NA	NA	NA	G	G	T	T	T	T	G	T	G	T	T	T	N	T	T	G	G	G	G	G	T	G	G	G	T	G	T	T	T	T	G	T	T	T	G	G	T	T	T
Excalibur_c9149_1326	C/T	1B	566840496	+	NA	NA	NA	NA	NA	NA	T	T	C	C	C	C	T	C	T	C	T	C	N	C	C	T	T	T	T	T	C	T	T	T	C	T	C	C	C	C	T	C	C	C	T	T	C	C	C
AX-111098613	A/G	1B	566847647	+	NA	NA	NA	NA	NA	NA	G	G	A	A	A	A	G	A	G	A	A	A	N	A	A	G	G	G	G	G	A	G	G	G	A	G	A	A	A	A	G	A	A	A	G	G	A	A	A
AX-158544881	A/G	1B	566847716	+	NA	NA	NA	NA	NA	NA	A	A	A	A	A	A	A	A	A	A	G	A	A	A	A	A	A	A	A	A	A	A	A	A	G	A	A	A	A	G	A	G	A	A	A	A	A	A	A
AX-89615400	A/G	1B	566980310	+	NA	NA	NA	NA	NA	NA	G	G	A	A	A	A	G	A	G	A	G	A	N	A	A	G	G	G	G	G	A	G	G	G	A	G	A	A	A	A	G	A	A	A	G	G	A	A	A
AX-158531919	G/A	1B	567112988	+	NA	NA	NA	NA	NA	NA	A	A	G	G	G	G	A	G	A	G	A	G	N	G	G	A	A	A	A	A	G	A	A	A	G	A	G	G	G	G	A	G	G	G	A	A	G	G	G
Kukri_rep_c103359_233	T/C	1B	568522730	+	NA	NA	NA	NA	NA	NA	C	C	T	T	T	T	C	T	C	T	C	T	N	T	T	C	C	C	C	C	T	C	C	C	C	C	T	T	T	C	C	C	T	T	C	C	T	T	T
Nsnp_Ex_c13109_20725640	C/T	1B	568525365	+	NA	NA	NA	NA	NA	NA	T	T	C	C	C	C	T	C	T	C	T	C	N	C	C	T	T	T	T	T	C	T	T	T	T	T	C	C	C	T	T	T	C	C	T	T	C	C	C
Nsnp_Ex_c23235_32471767	T/C	1B	568568373	+	NA	NA	NA	NA	NA	NA	C	C	T	T	T	T	C	T	C	T	C	T	N	T	T	C	C	C	C	C	T	C	C	C	C	C	T	T	T	C	C	C	T	T	C	C	T	T	T
Nsnp_Ex_c23230_32466568	C/A	1B	568968274	+	NA	NA	NA	NA	NA	NA	A	A	C	C	C	C	A	C	A	C	A	C	N	C	C	A	A	A	A	A	C	A	A	A	A	A	C	C	C	A	A	A	C	C	A	A	C	C	C
AX-158570103	T/C	1B	569885488	+	NA	NA	NA	NA	NA	NA	T	T	T	T	T	T	T	T	T	T	T	T	T	T	T	T	T	T	T	T	T	T	T	T	C	T	T	T	T	C	T	C	T	T	T	T	T	T	T
Nsnp_CAP11_c287_244799	C/T	1B	570024019	+	NA	NA	NA	NA	NA	NA	T	T	C	C	C	C	T	C	T	C	T	C	N	C	C	T	T	T	T	T	C	T	T	T	C	T	C	C	C	C	T	C	C	C	T	T	C	C	C
AX-111521718	G/A	1B	570026268	+	NA	NA	NA	NA	NA	NA	A	A	G	G	G	G	A	G	A	G	A	G	N	G	G	A	A	A	A	A	G	A	A	A	G	A	G	G	G	G	A	G	G	G	A	A	G	G	G
Nsnp_Ex_rep_c107911_91350866	T/C	1B	570277193	+	NA	NA	NA	NA	NA	NA	C	C	T	T	T	T	C	T	C	T	C	T	N	T	T	C	C	C	C	C	T	C	C	C	C	C	T	T	T	C	C	C	T	T	C	C	T	T	T
Nsnp_Ex_rep_c107911_91350930	T/C	1B	570277257	+	NA	NA	NA	NA	NA	NA	C	C	T	T	T	T	C	T	C	T	C	T	N	T	T	C	C	C	C	C	T	C	C	C	C	C	T	T	T	C	C	C	T	T	C	C	T	T	T
Nsnp_Ex_c21198_30327016	G/A	1B	570293242	+	NA	NA	NA	NA	NA	NA	A	A	G	G	G	G	A	G	A	G	A	G	N	G	G	A	A	A	A	A	G	A	A	A	A	A	G	G	G	A	A	A	G	G	A	A	G	G	G
Nsnp_Ku_rep_c89089_82009060	C/T	1B	570295668	+	NA	NA	NA	NA	NA	NA	T	T	C	C	C	C	T	C	T	C	T	C	N	C	C	T	T	T	T	T	C	T	T	T	T	T	C	C	C	T	T	T	C	C	T	T	C	C	C
AX-158544943	G/A	1B	570482957	+	NA	NA	NA	NA	NA	NA	A	A	G	G	G	G	A	G	A	G	A	G	N	G	G	A	A	A	A	A	G	A	A	A	A	A	G	G	G	A	A	A	G	G	A	A	G	G	G
BS00031596_51	T/C	1B	570483831	+	NA	NA	NA	NA	NA	NA	T	T	T	T	T	T	T	T	T	T	T	T	T	T	T	T	T	T	T	T	T	T	T	T	C	T	T	T	T	C	T	C	T	T	T	T	T	T	T
Excalibur_c45119_251	T/C	1B	570484727	+	NA	NA	NA	NA	NA	NA	T	T	T	T	T	T	T	T	T	T	C	T	T	T	T	T	T	T	T	T	T	T	T	T	T	T	T	T	T	T	T	C	T	T	C	T	T	T	T
AX-158521345	G/A	1B	570561080	+	NA	NA	NA	NA	NA	NA	A	A	G	G	G	G	A	G	A	G	A	G	N	G	G	A	A	A	A	A	G	A	A	A	G	A	G	G	G	G	A	G	G	G	A	A	G	G	G
Nsnp_Ex_c15611_23929128	T/G	1B	570840899	+	NA	NA	NA	NA	NA	NA	G	G	T	T	T	T	G	T	G	T	G	T	N	T	T	G	G	G	G	G	T	G	G	G	G	G	T	T	T	G	G	G	T	T	G	G	T	T	T
Nsnp_Ex_c5101_9053178	T/C	1B	570841321	+	NA	NA	NA	NA	NA	NA	C	C	T	T	T	T	C	T	C	T	C	T	N	T	T	C	C	C	C	C	T	C	C	C	C	C	T	T	T	C	C	C	T	T	C	C	T	T	T
Nsnp_Ex_c5101_9052671	A/C	1B	570841925	+	NA	NA	NA	NA	NA	NA	C	C	A	A	A	A	C	A	C	A	C	A	N	A	A	C	C	C	C	C	A	C	C	C	C	C	A	A	A	C	C	C	A	A	C	C	A	A	A
Kukri_c9133_2211	G/A	1B	570842718	+	NA	NA	NA	NA	NA	NA	A	A	G	G	G	G	A	G	A	G	A	G	N	G	G	A	A	A	A	A	G	A	A	A	G	A	G	G	G	G	A	G	G	G	A	A	G	G	G
Nsnp_Ku_c13043_20902807	T/C	1B	571061508	+	NA	NA	NA	NA	NA	NA	C	C	T	T	T	T	C	T	C	T	C	T	N	T	T	C	C	C	C	C	T	C	C	C	T	C	T	T	T	T	C	T	T	T	C	C	T	T	T
AX-158570493	T/C	1B	571161366	+	NA	NA	NA	NA	NA	NA	C	C	T	T	T	T	C	T	C	T	C	T	N	T	T	C	C	C	C	C	T	C	C	C	T	C	T	T	T	T	C	T	T	T	C	C	T	T	T
Ex_c11930_509	C/T	1B	571176037	+	NA	NA	NA	NA	NA	NA	T	T	C	C	C	C	T	C	T	C	T	C	N	C	C	T	T	T	T	T	C	T	T	T	T	T	C	C	C	T	T	T	C	C	T	T	C	C	C
AX-158532055	T/C	1B	571205569	+	NA	NA	NA	NA	NA	NA	C	C	T	T	T	T	C	T	C	T	C	T	N	T	T	C	C	C	C	C	T	C	C	C	C	C	T	T	T	C	C	C	T	T	C	C	T	T	T
Ku_c956_1797	A/G	1B	571439498	+	NA	NA	NA	NA	NA	NA	A	G	A	A	A	A	G	A	G	A	G	A	N	A	A	G	G	G	G	G	A	G	G	G	A	G	A	A	A	A	G	A	A	A	G	G	A	A	A
AX-111061689	C/A	1B	571700619	+	NA	NA	NA	NA	NA	NA	A	A	C	C	C	C	A	C	A	C	A	C	N	C	C	A	A	A	A	A	C	A	A	A	C	A	C	C	C	C	A	C	C	C	A	A	C	C	C
Nsnp_Ex_c7585_12957020	G/A	1B	572296968	+	NA	NA	NA	NA	NA	NA	A	A	G	G	G	G	A	G	A	G	A	G	N	G	G	A	A	A	A	A	G	A	A	A	A	A	G	G	G	A	A	A	G	G	A	A	G	G	G
AX-108815870	C/T	1B	572525687	+	NA	NA	NA	NA	NA	NA	T	C	C	T	T	T	C	C	T	C	T	C	C	C	C	C	T	C	C	C	C	C	C	C	T	C	C	C	C	T	C	T	C	T	C	C	C	C	C
AX-109392359	T/C	1B	573567500	+	NA	NA	NA	NA	NA	NA	C	T	T	C	C	C	T	T	T	T	T	T	T	T	T	T	T	T	T	T	T	T	T	T	C	T	T	T	T	C	T	C	T	C	T	T	T	T	T
Tdurum_contig13117_1316	T/C	1B	573571896	+	NA	NA	NA	NA	NA	NA	T	C	T	T	T	T	C	T	T	T	C	T	T	T	T	C	T	C	C	C	T	C	C	C	T	C	T	T	T	T	C	T	T	T	C	C	T	T	T
AX-108878743	T/C	1B	573870724	+	NA	NA	NA	NA	NA	NA	C	T	T	C	C	C	T	T	T	T	T	T	T	T	T	T	T	T	T	T	T	T	T	T	C	T	T	T	T	C	T	C	T	C	T	T	T	T	T
AX-110042022	G/A	1B	574277209	+	NA	NA	NA	NA	NA	NA	A	G	G	A	A	A	G	G	G	G	G	G	G	G	G	G	G	G	G	G	G	G	G	G	A	G	G	G	G	A	G	A	G	A	G	G	G	G	G
AX-158545048	T/C	1B	575722374	+	NA	NA	NA	NA	NA	NA	T	T	T	T	T	T	T	T	C	T	C	T	N	T	T	T	C	T	T	T	T	T	T	T	T	T	T	T	T	T	T	T	T	T	T	T	T	T	T
IAAV4569	G/A	1B	575726044	+	NA	NA	NA	NA	NA	NA	G	G	G	G	G	G	G	G	G	G	A	G	G	G	G	G	G	G	G	G	G	G	G	G	G	G	G	G	G	G	G	A	G	G	A	A	G	G	G
Kukri_c25961_166	G/A	1B	575863884	+	NA	NA	NA	NA	NA	NA	A	G	G	A	A	A	G	G	G	G	G	G	G	G	G	G	G	G	G	G	G	G	G	G	A	G	G	G	G	A	G	A	G	A	G	G	G	G	G
GENE-0487_644	A/G	1B	576023445	+	NA	NA	NA	NA	NA	NA	G	A	A	G	G	G	A	A	A	A	A	A	A	A	A	A	A	A	A	A	A	A	A	A	G	A	A	A	A	G	A	G	A	G	A	A	A	A	A
AX-86164688	A/G	1B	576025018	+	NA	NA	NA	NA	NA	NA	G	A	A	G	G	G	A	A	A	A	A	A	A	A	A	A	A	A	A	A	A	A	A	A	G	A	A	A	A	G	A	G	A	G	A	A	A	A	A
AX-95254907	C/T	1B	576219498	+	NA	NA	NA	NA	NA	NA	T	C	C	T	T	T	C	C	C	C	C	C	C	C	C	C	C	C	C	C	C	C	C	C	T	C	C	C	C	T	C	T	C	T	C	C	C	C	C
AX-89482339	A/G	1B	576687060	+	NA	NA	NA	NA	NA	NA	G	A	A	G	G	G	A	A	A	A	A	A	A	A	A	A	A	A	A	A	A	A	A	A	G	A	A	A	A	G	A	G	A	G	A	A	A	A	A
AX-94492031	T/C	1B	577178541	+	NA	NA	NA	NA	NA	NA	C	T	T	C	C	C	T	T	T	T	T	T	T	T	T	T	T	T	T	T	T	T	T	T	C	T	T	T	T	C	T	C	T	C	T	T	T	T	T
BS00055866_51	A/C	1B	577186726	+	NA	NA	NA	NA	NA	NA	C	A	A	C	C	C	A	A	A	A	A	A	A	A	A	A	A	A	A	A	A	A	A	A	C	A	A	A	A	C	A	C	A	C	A	A	A	A	A
AX-110974122	T/C	1B	577610016	+	NA	NA	NA	NA	NA	NA	C	T	T	C	C	C	T	T	T	T	T	T	T	T	T	T	T	T	T	T	T	T	T	T	C	T	T	T	T	C	T	C	T	C	T	T	T	T	T
AX-158544792	T/C	1B	580159030	+	NA	NA	NA	NA	NA	NA	C	C	T	T	T	T	C	T	T	T	T	T	T	T	T	C	T	C	C	C	T	C	C	C	T	C	T	T	T	T	C	T	T	T	C	C	T	T	T
BS00067627_51	G/A	1B	580538050	+	NA	NA	NA	NA	NA	NA	A	A	G	G	G	G	A	G	G	G	G	G	G	G	G	A	G	A	A	A	G	A	A	A	G	A	G	G	G	G	A	G	G	G	A	A	G	G	G
AX-94666389	C/T	1B	580633952	+	NA	NA	NA	NA	NA	NA	C	C	T	C	C	C	C	T	T	T	T	T	T	T	T	C	T	C	C	C	T	C	C	C	C	C	T	T	T	C	C	C	T	C	C	C	T	T	T
Tdurum_contig11896_550	T/C	1B	581201755	+	NA	NA	NA	NA	NA	NA	T	T	C	T	T	T	T	C	C	C	C	C	C	C	C	T	C	T	T	T	C	T	T	T	T	T	C	C	C	T	T	T	C	T	T	T	C	C	C
Kukri_c8143_355	C/T	1B	581201904	+	NA	NA	NA	NA	NA	NA	C	C	T	C	C	C	C	T	T	T	T	T	T	T	T	C	T	C	C	C	T	C	C	C	C	C	T	T	T	C	C	C	T	C	C	C	T	T	T
Tdurum_contig69792_167	T/C	1B	581205619	+	NA	NA	NA	NA	NA	NA	T	T	C	T	T	T	T	C	C	C	C	C	C	C	C	T	C	T	T	T	C	T	T	T	T	T	C	C	C	T	T	T	C	T	T	T	C	C	C
Nsnp_Ex_c28733_37836638	G/A	1B	581693768	+	NA	NA	NA	NA	NA	NA	G	G	A	G	G	G	G	A	G	A	G	A	A	A	A	G	G	G	G	G	A	G	G	G	G	G	A	A	A	G	G	G	A	G	G	G	A	A	G
Excalibur_c27915_560	C/T	1B	581698043	+	NA	NA	NA	NA	NA	NA	C	C	C	C	C	C	C	C	C	C	C	C	C	C	C	C	C	C	C	C	C	C	C	C	T	C	C	C	C	C	C	T	C	C	C	C	C	C	C
AX-158540093	T/C	1B	582093379	+	NA	NA	NA	NA	NA	NA	T	T	T	T	T	T	T	T	T	T	T	T	T	T	T	T	T	T	T	T	T	T	T	T	C	T	T	T	T	C	T	C	T	T	T	T	T	T	T
AX-109909017	G/A	1B	582907198	+	NA	NA	NA	NA	NA	NA	G	G	G	A	A	A	G	G	G	G	G	G	G	G	G	G	G	G	G	G	G	G	G	G	G	G	G	G	G	G	G	G	G	A	G	G	G	G	G
AX-158544978	G/A	1B	582933514	+	NA	NA	NA	NA	NA	NA	G	G	G	A	A	A	G	G	G	G	G	G	G	G	G	G	G	G	G	G	G	G	G	G	G	G	G	G	G	G	G	G	G	A	G	G	G	G	G
BS00022551_51	T/C	1B	583446311	+	NA	NA	NA	NA	NA	NA	C	T	T	C	C	C	T	T	T	T	C	T	T	T	T	T	T	T	T	T	T	T	T	T	C	T	T	T	T	T	T	C	T	C	T	T	T	T	C
AX-110483510	G/A	1B	583685696	+	NA	NA	NA	NA	NA	NA	A	G	G	A	A	A	G	G	G	G	A	G	G	G	G	G	G	G	G	G	G	G	G	G	A	G	G	G	G	G	G	A	G	A	G	G	G	G	A
AX-158570298	G/A	1B	584138000	+	NA	NA	NA	NA	NA	NA	G	G	G	A	A	A	G	G	G	G	G	G	G	G	G	G	G	G	G	G	G	G	G	G	G	G	G	G	G	G	G	G	G	A	G	G	G	G	G
RAC875_c10083_154	T/C	1B	584148708	+	NA	NA	NA	NA	NA	NA	T	T	T	T	T	T	T	T	T	T	C	T	T	T	T	T	T	T	T	T	T	T	T	T	T	T	T	T	T	T	T	C	T	T	C	C	T	T	T
Ku_c1932_1583	C/T	1B	584156290	+	NA	NA	NA	NA	NA	NA	C	C	T	C	C	C	C	T	C	T	C	T	T	T	T	C	C	C	C	C	T	C	C	C	C	C	T	T	T	C	C	C	T	C	C	C	T	T	C
AX-111547582	C/T	1B	585070614	+	NA	NA	NA	NA	NA	NA	T	C	C	T	T	T	C	C	C	C	C	C	C	C	C	C	C	C	C	C	C	C	C	C	C	C	C	C	C	C	C	C	C	C	C	C	C	C	C
AX-94385355	C/T	1B	585166406	+	NA	NA	NA	NA	NA	NA	T	C	C	T	T	T	C	C	C	C	C	C	C	C	C	C	C	C	C	C	C	C	C	C	C	C	C	C	C	C	C	C	C	C	C	C	C	C	C
AX-111496365	T/C	1B	585311640	+	NA	NA	NA	NA	NA	NA	T	T	T	C	C	C	T	T	T	T	T	T	T	T	T	T	T	T	T	T	T	T	T	T	C	T	T	T	T	T	T	C	T	T	T	T	T	T	T
AX-94449276	T/C	1B	585679702	+	NA	NA	NA	NA	NA	NA	T	T	C	T	T	T	T	T	T	T	T	T	T	T	T	T	T	T	T	T	T	T	T	T	T	T	T	T	T	T	T	T	T	T	T	T	T	T	T
Nsnp_Ex_rep_c67299_65844168	G/A	1B	586292418	+	NA	NA	NA	NA	NA	NA	G	A	G	A	A	A	A	G	G	G	G	G	G	G	G	A	G	A	A	A	G	A	A	A	G	A	G	G	G	A	A	G	G	A	A	A	G	G	G
Nsnp_Ex_rep_c67299_65845319	G/A	1B	586296143	+	NA	NA	NA	NA	NA	NA	G	A	G	A	A	A	A	G	G	G	G	G	G	G	G	A	G	A	A	A	G	A	A	A	G	A	G	G	G	A	A	G	G	A	A	A	G	G	G
AX-95257656	A/G	1B	586552915	+	NA	NA	NA	NA	NA	NA	A	A	G	G	G	G	A	G	A	G	G	G	G	G	G	A	A	A	A	A	G	A	A	A	A	A	G	G	G	A	A	A	G	A	A	A	G	G	A
AX-111596716	A/G	1B	587028424	+	NA	NA	NA	NA	NA	NA	A	A	G	G	G	G	A	G	A	G	G	G	G	G	G	A	A	A	A	A	G	A	A	A	A	A	G	G	G	A	A	A	G	A	A	A	G	G	A
BS00066944_51	T/C	1B	587048126	+	NA	NA	NA	NA	NA	NA	T	T	C	C	C	C	T	C	T	C	C	C	C	C	C	T	T	T	T	T	C	T	T	T	T	T	C	C	C	T	T	T	C	T	T	T	C	C	T
BS00069125_51	A/G	1B	588484667	+	NA	NA	NA	NA	NA	NA	A	A	A	A	A	A	A	A	A	A	A	A	A	A	A	A	A	A	A	A	A	A	A	A	G	A	A	A	A	A	A	G	A	A	A	A	A	A	G
RAC875_c62171_386	A/C	1B	588627518	+	NA	NA	NA	NA	NA	NA	C	A	A	C	C	C	A	A	A	A	C	A	A	A	A	A	A	A	A	A	A	A	A	A	A	A	A	A	A	A	A	A	A	A	A	A	A	A	A
Nsnp_Ex_c32284_40970312	G/A	1B	588627916	+	NA	NA	NA	NA	NA	NA	G	G	A	G	G	G	G	A	G	G	G	A	A	A	A	G	G	G	G	G	A	G	G	G	G	G	A	A	A	G	G	G	A	G	G	G	A	A	G
Nsnp_Ex_c27644_36826484	G/A	1B	588629779	+	NA	NA	NA	NA	NA	NA	A	G	G	A	A	A	G	G	G	G	A	G	G	G	G	G	G	G	G	G	G	G	G	G	G	G	G	G	G	G	G	G	G	G	G	G	G	G	G
IAAV2855	C/T	1B	588632483	+	NA	NA	NA	NA	NA	NA	C	C	T	C	C	C	C	T	C	C	C	T	T	T	T	C	C	C	C	C	T	C	C	C	C	C	T	T	T	C	C	C	T	C	C	C	T	T	C
AX-158540092	C/T	1B	588632855	+	NA	NA	NA	NA	NA	NA	C	C	C	C	C	C	C	C	C	C	C	C	C	C	C	C	C	C	C	C	C	C	C	C	T	C	C	C	C	C	C	T	C	C	C	C	C	C	T
Excalibur_c14859_394	A/G	1B	588766841	+	NA	NA	NA	NA	NA	NA	A	A	G	A	A	A	A	G	A	A	A	G	G	G	G	A	A	A	A	A	G	A	A	A	A	A	G	G	G	A	A	A	G	A	A	A	G	G	A
BS00066338_51	G/A	1B	588800331	+	NA	NA	NA	NA	NA	NA	G	G	G	G	G	G	G	G	G	G	G	G	G	G	G	G	G	G	G	G	G	G	G	G	A	G	G	G	G	G	G	A	G	G	G	G	G	G	A
AX-89575570	C/A	1B	588800631	+	NA	NA	NA	NA	NA	NA	A	C	C	A	A	A	C	C	C	C	A	C	C	C	C	C	C	C	C	C	C	C	C	C	C	C	C	C	C	C	C	C	C	C	C	C	C	C	C
AX-158570526	C/T	1B	589052192	+	NA	NA	NA	NA	NA	NA	T	C	C	T	T	T	C	C	T	T	T	C	C	C	C	C	T	C	C	C	C	C	C	C	T	C	C	C	C	C	C	T	C	C	C	C	C	C	C
BobNhite_c17644_456	T/G	1B	589071356	+	NA	NA	NA	NA	NA	NA	G	T	T	G	G	G	T	T	G	G	G	T	G	T	T	T	G	T	T	T	T	T	T	T	G	T	T	T	T	T	T	G	T	T	T	T	T	T	T
Excalibur_rep_c106078_822	A/G	1B	589133855	+	NA	NA	NA	NA	NA	NA	G	A	A	G	G	G	A	A	G	G	G	A	A	A	A	A	G	A	A	A	A	A	A	A	G	A	A	A	A	A	A	G	A	A	A	A	A	A	A
AX-158606902	C/A	1B	589512983	+	NA	NA	NA	NA	NA	NA	A	C	C	A	A	A	C	C	A	A	A	C	A	C	C	C	A	C	C	C	C	C	C	C	A	C	C	C	C	C	C	A	C	C	C	C	C	C	C
BobNhite_c39656_106	C/A	1B	589919619	+	NA	NA	NA	NA	NA	NA	A	C	C	A	A	A	C	C	A	A	A	C	A	C	C	C	A	C	C	C	C	C	C	C	A	C	C	C	C	C	C	A	C	C	C	C	C	C	A
BS00040743_51	C/T	1B	589976826	+	NA	NA	NA	NA	NA	NA	C	C	C	C	C	C	T	T	C	C	C	T	C	T	T	C	C	C	C	C	T	C	C	C	C	C	T	T	T	C	C	C	T	C	C	C	T	T	C
BS00010436_51	G/A	1B	591109967	+	NA	NA	NA	NA	NA	NA	G	A	A	G	G	G	G	G	G	G	G	G	A	G	G	A	G	A	A	A	G	A	A	A	G	A	G	G	G	A	A	G	G	A	A	A	G	G	G
Nsnp_Ex_c6378_11086366	C/T	1B	591113630	+	NA	NA	NA	NA	NA	NA	T	C	C	T	T	T	C	C	T	T	T	C	C	C	C	C	T	C	C	C	C	C	C	C	T	C	C	C	C	C	C	T	C	C	C	C	C	C	T
BS00042244_51	G/T	1B	591233365	+	NA	NA	NA	NA	NA	NA	G	T	T	G	G	G	G	G	G	G	G	G	T	G	G	T	G	T	T	T	G	T	T	T	G	T	G	G	G	T	T	G	G	T	T	T	G	G	G
AX-158570539	A/G	1B	592028219	+	NA	NA	NA	NA	NA	NA	G	A	A	G	G	G	A	A	G	G	G	A	G	A	A	A	G	A	A	A	A	A	A	A	G	A	A	A	A	A	A	G	A	A	A	A	A	A	A
AX-89738324	A/G	1B	592168723	+	NA	NA	NA	NA	NA	NA	A	A	A	A	A	A	G	G	A	A	A	G	A	G	G	A	A	A	A	A	G	A	A	A	A	A	G	G	G	A	A	A	G	A	A	A	G	G	A
Nsnp_RFL_Contig2220_1597321	C/T	1B	592423260	+	NA	NA	NA	NA	NA	NA	C	C	C	C	C	C	T	T	C	C	C	T	C	T	T	C	C	C	C	C	T	C	C	C	C	C	T	T	T	C	C	C	T	C	C	C	T	T	C
Tdurum_contig83079_133	C/T	1B	592638347	+	NA	NA	NA	NA	NA	NA	T	C	C	T	T	T	C	C	T	T	T	C	C	C	C	C	T	C	C	C	C	C	C	C	T	C	C	C	C	C	C	T	C	C	C	C	C	C	T
Excalibur_c94658_59	T/G	1B	593836789	+	NA	NA	NA	NA	NA	NA	T	G	G	T	T	T	T	T	T	T	T	T	G	T	T	G	T	G	G	G	T	T	G	G	T	G	T	T	T	G	G	T	T	G	G	G	T	T	G
AX-158570544	A/G	1B	594648576	+	NA	NA	NA	NA	NA	NA	A	G	G	A	A	A	A	A	A	A	A	A	A	A	A	G	A	G	G	G	A	A	G	G	A	G	A	A	A	G	G	A	A	G	G	G	A	A	G
AX-158544645	G/T	1B	595181839	+	NA	NA	NA	NA	NA	NA	G	T	T	G	T	T	G	G	T	T	G	T	G	G	G	T	G	G	G	G	G	G	G	G	G	G	T	T	G	G	G	G	T	T	G	G	T	G	G
AX-110058495	C/A	1B	595479510	+	NA	NA	NA	NA	NA	NA	C	C	C	A	A	A	C	C	A	A	A	C	C	A	C	C	A	C	C	C	C	A	C	C	A	C	C	C	C	C	C	A	C	C	C	C	C	C	C
AX-158532056	G/A	1B	597555441	+	NA	NA	NA	NA	NA	NA	G	G	G	G	G	G	G	G	A	A	A	G	G	G	G	G	G	G	G	G	G	G	G	G	G	G	G	G	G	G	G	G	G	G	G	G	G	G	G
AX-95073183	C/G	1B	598381434	+	NA	NA	NA	NA	NA	NA	G	C	G	C	C	C	C	C	C	C	C	C	C	C	C	C	C	C	C	C	C	C	C	C	C	C	C	C	C	C	C	C	C	C	C	C	C	C	C
Excalibur_c48448_279	C/T	1B	598670254	+	NA	NA	NA	NA	NA	NA	C	C	C	C	C	C	C	C	C	C	C	C	C	C	C	C	C	C	C	C	C	C	C	C	C	C	C	C	C	C	C	C	C	C	C	C	C	C	C
RAC875_c6798_467	A/G	1B	600890819	+	NA	NA	NA	NA	NA	NA	G	A	A	G	A	A	G	A	A	A	G	A	A	A	A	A	A	G	A	A	A	A	A	A	A	A	A	A	A	A	A	A	A	A	A	A	G	A	A
BS00064162_51	T/C	1B	601007263	+	NA	NA	NA	NA	NA	NA	C	T	C	C	C	C	T	T	T	T	T	C	T	C	T	T	T	T	T	T	T	C	T	T	T	T	T	T	T	T	T	T	T	T	T	T	T	T	C
AX-158556824	A/G	1B	601127029	+	NA	NA	NA	NA	NA	NA	G	A	G	G	G	G	A	A	A	A	A	G	A	G	A	A	A	A	A	A	A	G	A	A	A	A	A	A	A	A	A	A	A	A	A	A	A	A	G
AX-158560786	G/T	1B	601261062	+	NA	NA	NA	NA	NA	NA	G	G	G	G	G	G	G	G	T	T	T	G	G	G	G	G	G	G	G	G	G	G	G	G	G	G	G	G	G	G	G	G	G	G	G	G	G	G	T
AX-158556825	A/C	1B	602100151	+	NA	NA	NA	NA	NA	NA	C	A	C	C	C	C	A	A	A	A	A	C	A	C	A	A	A	A	A	A	A	C	A	A	A	A	A	A	A	A	A	A	A	A	A	A	A	A	C
AX-109859763	G/A	1B	603217152	+	NA	NA	NA	NA	NA	NA	A	G	A	A	A	A	G	G	A	A	A	A	A	A	G	G	G	G	G	G	G	A	G	G	G	G	G	G	G	G	G	G	G	G	G	G	G	G	G
Excalibur_rep_c107047_742	C/T	1B	603302355	+	NA	NA	NA	NA	NA	NA	C	C	C	C	C	C	C	C	T	T	T	C	C	C	C	C	C	C	C	C	C	C	C	C	C	C	C	C	C	C	C	C	C	C	C	C	C	C	C
Tdurum_contig96049_200	T/G	1B	603753334	+	NA	NA	NA	NA	NA	NA	T	T	T	T	T	T	T	T	G	G	G	T	T	T	T	T	T	T	T	T	T	T	T	T	T	T	T	T	T	T	T	T	T	T	T	T	T	T	T
IACX886	A/G	1B	604551821	+	NA	NA	NA	NA	NA	NA	G	A	G	G	G	G	A	A	A	A	G	G	G	G	A	A	A	A	A	A	A	G	A	A	A	A	A	A	A	A	A	A	A	A	A	A	A	A	A
BS00022775_51	G/A	1B	604553178	+	NA	NA	NA	NA	NA	NA	A	G	A	G	G	G	G	G	G	G	A	G	G	G	G	G	G	G	G	G	G	G	G	G	G	G	G	G	G	G	G	G	G	G	G	G	G	G	G
AX-111688791	G/T	1B	605494116	+	NA	NA	NA	NA	NA	NA	T	G	T	T	T	T	G	G	G	G	T	T	G	T	G	G	G	G	G	G	G	T	T	G	G	G	G	G	G	G	G	G	G	G	G	G	G	G	T
AX-109434490	C/T	1B	605583991	+	NA	NA	NA	NA	NA	NA	T	C	T	C	C	C	C	C	C	C	T	C	C	C	C	C	C	C	C	C	C	C	C	C	C	C	C	C	C	C	C	C	C	C	C	C	C	C	C
AX-158531987	T/A	1B	605919758	+	NA	NA	NA	NA	NA	NA	T	T	T	A	A	A	T	T	T	T	T	A	T	A	T	T	T	T	T	T	T	A	A	T	T	T	T	T	T	T	T	T	T	T	T	T	T	T	T
AX-158521229	C/A	1B	605926935	+	NA	NA	NA	NA	NA	NA	C	C	C	A	A	A	C	C	C	C	C	A	C	A	C	C	C	C	C	C	C	A	A	C	C	C	C	C	C	C	C	C	C	C	C	C	C	C	A
AX-158570225	G/A	1B	605936771	+	NA	NA	NA	NA	NA	NA	A	G	A	G	G	G	G	G	G	G	G	G	G	G	G	G	G	G	G	G	G	G	G	G	G	G	G	G	G	G	G	G	G	G	G	G	G	G	G
AX-158570232	C/A	1B	608358516	+	NA	NA	NA	NA	NA	NA	A	C	A	C	C	C	C	C	C	C	C	C	C	C	C	C	C	C	C	C	C	C	C	C	C	C	C	C	C	C	C	C	C	C	C	C	C	C	C
AX-94631246	A/G	1B	608861122	+	NA	NA	NA	NA	NA	NA	A	G	G	A	A	A	A	G	A	A	G	A	A	A	A	A	A	A	A	A	A	A	A	G	G	A	A	G	A	A	G	A	A	A	A	A	A	G	A
AX-158570234	C/T	1B	612484174	+	NA	NA	NA	NA	NA	NA	T	C	T	C	C	C	C	C	C	C	C	C	C	C	C	C	C	C	C	C	C	C	C	C	C	C	C	C	C	C	C	C	C	C	C	C	C	C	C
AX-94381637	C/T	1B	612828148	+	NA	NA	NA	NA	NA	NA	T	C	T	C	C	C	C	C	C	C	C	C	C	C	C	C	C	C	C	C	C	C	C	C	C	C	C	C	C	C	C	C	C	C	C	C	C	C	T
AX-158570666	G/A	1B	613002029	+	NA	NA	NA	NA	NA	NA	G	A	G	A	A	A	G	G	A	A	A	A	N	G	G	G	A	G	G	G	G	A	G	G	A	G	G	G	G	G	G	G	G	G	G	A	G	G	A
AX-158561003	G/A	1B	613037757	+	NA	NA	NA	NA	NA	NA	G	A	G	G	G	G	G	G	A	A	A	G	N	G	G	G	G	G	G	G	G	G	G	G	A	G	G	G	G	G	G	G	G	G	G	A	G	G	G
AX-158544988	A/G	1B	613233006	+	NA	NA	NA	NA	NA	NA	A	A	A	G	G	G	A	A	A	A	A	G	A	A	A	A	G	A	A	A	A	G	A	A	A	A	A	A	A	A	A	A	A	A	A	A	A	A	G
Nsnp_JD_rep_c63201_40318622	C/T	1B	613413227	+	NA	NA	NA	NA	NA	NA	T	C	T	C	C	C	C	C	T	C	T	T	T	C	C	C	C	C	C	C	C	C	C	C	C	C	C	C	C	C	C	C	C	C	C	T	C	C	C
BS00023941_51	G/A	1B	613421853	+	NA	NA	NA	NA	NA	NA	G	G	G	G	G	G	G	G	G	G	G	A	G	G	G	G	G	G	G	G	G	G	G	G	G	G	G	G	G	G	G	G	G	G	G	G	G	G	G
AX-94503785	G/A	1B	613423060	+	NA	NA	NA	NA	NA	NA	G	A	G	A	A	A	G	G	A	A	A	A	N	G	G	G	A	G	G	G	G	A	G	G	A	G	G	G	G	G	G	G	G	G	G	A	G	G	A
AX-94873552	C/T	1B	613423115	+	NA	NA	NA	NA	NA	NA	C	C	C	T	T	T	C	C	T	C	T	C	T	C	C	C	T	C	C	C	C	T	C	C	C	C	C	C	C	C	C	C	C	C	C	T	C	C	T
AX-94506854	G/A	1B	613423513	+	NA	NA	NA	NA	NA	NA	G	A	G	G	G	G	G	G	G	A	G	G	G	G	G	G	G	G	G	G	G	G	G	G	A	G	G	G	G	G	G	G	G	G	G	G	G	G	G
RAC875_c78619_523	C/A	1B	613933793	+	NA	NA	NA	NA	NA	NA	C	C	C	C	C	C	C	C	C	C	A	C	C	C	C	C	C	C	C	C	C	C	C	C	C	C	C	C	C	C	C	C	C	C	C	A	C	C	C
AX-89719057	C/A	1B	614184398	+	NA	NA	NA	NA	NA	NA	C	A	C	C	C	C	C	C	C	A	C	C	C	C	C	C	C	C	C	C	C	C	C	C	A	C	C	C	C	C	C	C	C	C	C	C	C	C	C
AX-89670926	A/G	1B	614293339	+	NA	NA	NA	NA	NA	NA	A	G	A	G	G	G	A	A	G	G	A	A	N	A	A	A	G	A	A	A	A	G	A	A	G	A	A	A	A	A	A	A	A	A	A	A	A	A	G
Tdurum_contig10362_555	T/C	1B	614331673	+	NA	NA	NA	NA	NA	NA	T	C	T	C	C	C	T	T	C	C	T	T	N	T	T	T	C	T	T	T	T	C	T	T	C	T	T	T	T	T	T	T	T	T	T	T	T	T	C
Tdurum_contig10362_328	A/G	1B	614331900	+	NA	NA	NA	NA	NA	NA	A	G	A	G	G	G	A	A	G	G	A	G	N	A	A	A	G	A	A	A	A	G	A	A	G	A	A	A	A	A	A	A	A	A	A	A	A	A	G
IACX906	G/T	1B	614451966	+	NA	NA	NA	NA	NA	NA	G	T	G	T	T	T	G	G	T	T	G	G	N	G	G	G	T	G	G	G	G	T	G	G	T	G	G	G	G	G	G	G	G	G	G	G	G	G	G
AX-158537661	A/G	1B	614454489	+	NA	NA	NA	NA	NA	NA	A	G	A	G	G	G	A	A	G	G	A	A	N	A	A	A	G	A	A	A	A	G	A	A	G	A	A	A	A	A	A	A	A	A	A	A	A	A	A
TA003586-0637	A/G	1B	614455614	+	NA	NA	NA	NA	NA	NA	A	G	A	G	G	G	A	A	G	G	A	A	N	A	A	A	G	A	A	A	A	G	A	A	G	A	A	A	A	A	A	A	A	A	A	A	A	A	A
Kukri_c19247_711	G/A	1B	614455707	+	NA	NA	NA	NA	NA	NA	G	A	G	A	A	A	G	G	A	A	G	A	N	G	G	G	A	G	G	G	G	A	G	G	A	G	G	G	G	G	G	G	G	G	G	G	G	G	A
BobNhite_c48071_144	A/G	1B	614455886	+	NA	NA	NA	NA	NA	NA	A	G	A	G	G	G	A	A	G	G	A	G	N	A	A	A	G	A	A	A	A	G	A	A	G	A	A	A	A	A	A	A	A	A	A	A	A	A	G
Excalibur_c93510_360	C/A	1B	614789695	+	NA	NA	NA	NA	NA	NA	C	A	C	A	A	A	C	C	A	A	C	C	N	C	C	C	A	C	C	C	C	A	C	C	A	C	C	C	C	C	C	C	C	C	C	C	C	C	A
Kukri_c30461_857	T/C	1B	614791382	+	NA	NA	NA	NA	NA	NA	T	C	T	C	C	C	T	T	C	C	T	T	N	T	T	T	C	T	T	T	T	C	T	T	C	T	T	T	T	T	T	T	T	T	T	T	T	T	C
AX-94879161	T/A	1B	614793764	+	NA	NA	NA	NA	NA	NA	T	T	T	A	T	T	T	T	T	T	A	A	T	T	T	A	T	A	T	T	T	T	T	T	T	A	T	T	T	T	T	T	T	T	T	T	T	T	A
Nsnp_Ex_c3147_5817088	G/T	1B	615110411	+	NA	NA	NA	NA	NA	NA	G	T	G	G	G	G	G	G	G	T	G	G	G	G	G	G	G	G	G	G	G	G	G	G	T	G	G	G	G	G	G	G	G	G	G	G	G	G	G
Nsnp_Ex_c3147_5816957	A/C	1B	615110521	+	NA	NA	NA	NA	NA	NA	A	C	A	C	C	C	A	A	C	C	A	A	N	A	A	A	C	A	A	A	A	C	A	A	C	A	A	A	A	A	A	A	A	A	A	A	A	A	C
AX-89742048	C/T	1B	615111066	+	NA	NA	NA	NA	NA	NA	C	C	T	C	T	T	C	T	T	T	C	T	C	T	C	T	C	C	T	C	C	C	T	C	C	C	C	T	C	C	C	C	T	T	T	T	C	T	C
RFL_Contig2736_827	C/T	1B	615112126	+	NA	NA	NA	NA	NA	NA	C	T	C	T	T	T	C	C	T	T	C	C	N	C	C	C	T	C	C	C	C	T	C	C	T	C	C	C	C	C	C	C	C	C	C	C	C	C	T
Nsnp_Ku_c56140_59771244	C/T	1B	615126431	+	NA	NA	NA	NA	NA	NA	C	T	C	T	T	T	C	C	T	T	C	T	N	C	C	C	T	C	C	C	C	T	C	C	T	C	C	C	C	C	C	C	C	C	C	C	C	C	T
IACX7789	C/A	1B	615126583	+	NA	NA	NA	NA	NA	NA	A	A	C	C	C	C	A	C	C	C	C	C	A	C	A	C	A	C	C	A	A	A	C	A	A	C	A	C	A	A	A	A	C	C	C	C	A	C	C
Nsnp_BE590634B_Ta_2_1	C/T	1B	615126655	+	NA	NA	NA	NA	NA	NA	C	T	C	T	T	T	C	C	T	T	C	C	N	C	C	C	T	C	C	C	C	T	C	C	T	C	C	C	C	C	C	C	C	C	C	C	C	C	T
Nsnp_BE590634B_Ta_2_5	T/C	1B	615126830	+	NA	NA	NA	NA	NA	NA	T	C	T	C	C	C	T	T	C	C	T	T	N	T	T	T	C	T	T	T	T	C	T	T	C	T	T	T	T	T	T	T	T	T	T	T	T	T	C
Tdurum_contig15015_883	G/A	1B	615126928	+	NA	NA	NA	NA	NA	NA	G	A	G	A	A	A	G	G	A	A	G	G	N	G	G	G	A	G	G	G	G	A	G	G	A	G	G	G	G	G	G	G	G	G	G	G	G	G	A
AX-158570551	G/A	1B	616123951	+	NA	NA	NA	NA	NA	NA	A	G	A	G	G	G	G	G	G	G	G	G	G	G	G	G	G	G	G	G	G	G	G	G	G	G	G	G	G	G	G	G	G	G	G	G	G	G	G
Excalibur_c28045_741	G/A	1B	619259291	+	NA	NA	NA	NA	NA	NA	G	A	G	A	A	A	G	G	A	A	A	G	N	G	G	G	A	G	G	A	G	A	G	A	A	G	G	G	G	G	G	G	G	G	G	A	G	G	G
Kukri_c11389_232	G/A	1B	619683476	+	NA	NA	NA	NA	NA	NA	G	A	G	G	G	G	G	G	G	A	G	G	G	G	G	G	G	G	G	G	G	G	G	G	A	G	G	G	G	G	G	G	G	G	G	G	G	G	G
Nsnp_Ex_c194_381656	C/T	1B	619685872	+	NA	NA	NA	NA	NA	NA	C	C	C	T	T	T	C	C	T	C	T	C	N	C	C	C	T	C	C	T	C	T	C	T	C	C	C	C	C	C	C	C	C	C	C	T	C	C	C
BS00022851_51	A/G	1B	619687977	+	NA	NA	NA	NA	NA	NA	A	G	A	G	G	G	A	A	G	G	G	G	N	A	A	A	G	A	A	G	A	G	A	G	G	A	A	A	A	A	A	A	A	A	A	G	A	A	A
Ku_c16636_347	A/G	1B	619690185	+	NA	NA	NA	NA	NA	NA	A	A	A	G	G	G	A	A	G	A	G	A	N	A	A	A	G	A	A	G	A	G	A	G	A	A	A	A	A	A	A	A	A	A	A	G	A	A	A
Nsnp_Ex_c18384_27213023	C/A	1B	619691523	+	NA	NA	NA	NA	NA	NA	C	C	C	A	A	A	C	C	A	C	A	A	C	C	C	C	A	C	C	A	C	A	C	A	C	C	C	C	C	C	C	C	C	C	C	A	C	C	C
BS00021680_51	G/A	1B	619691942	+	NA	NA	NA	NA	NA	NA	G	A	G	A	A	A	G	G	A	A	A	A	N	G	G	G	A	G	G	A	G	A	G	A	A	G	G	G	G	G	G	G	G	G	G	A	G	G	G
RAC875_c64190_212	G/A	1B	619692262	+	NA	NA	NA	NA	NA	NA	G	A	G	G	G	G	G	G	G	A	G	G	G	G	G	G	G	G	G	G	G	G	G	G	A	G	G	G	G	G	G	G	G	G	G	G	G	G	G
Ku_c79340_308	C/T	1B	619694191	+	NA	NA	NA	NA	NA	NA	C	C	C	T	T	T	C	C	T	C	T	T	N	C	C	C	T	C	C	T	C	T	C	T	C	C	C	C	C	C	C	C	C	C	C	T	C	C	C
Nsnp_Ku_c41261_49287074	C/T	1B	620452974	+	NA	NA	NA	NA	NA	NA	C	C	C	T	T	T	C	C	T	C	T	T	T	C	C	C	T	C	C	T	C	T	C	T	C	C	C	C	C	C	C	C	C	C	C	T	C	C	C
Kukri_c14733_486	G/A	1B	620704948	+	NA	NA	NA	NA	NA	NA	G	A	G	G	G	G	G	G	G	A	G	G	G	G	G	G	G	G	G	G	G	G	G	G	A	G	G	G	G	G	G	G	G	G	G	G	G	G	G
AX-158570191	G/A	1B	621023464	+	NA	NA	NA	NA	NA	NA	G	A	G	G	G	G	G	G	G	A	G	G	G	G	G	G	G	G	G	G	G	G	G	G	A	G	G	G	G	G	G	G	G	G	G	G	G	G	G
AX-158544944	G/A	1B	621633069	+	NA	NA	NA	NA	NA	NA	G	G	G	A	A	A	G	G	A	G	A	A	N	G	G	G	A	G	G	A	G	A	G	A	G	G	G	G	G	G	G	G	G	G	G	A	G	G	G
BS00067024_51	T/G	1B	621634586	+	NA	NA	NA	NA	NA	NA	T	G	T	G	G	G	T	T	G	G	G	G	N	T	T	T	G	T	T	G	T	G	T	G	G	T	T	T	T	T	T	T	T	T	T	G	T	T	T
BS00063928_51	C/A	1B	621636691	+	NA	NA	NA	NA	NA	NA	C	C	C	A	A	A	C	C	A	C	A	A	N	C	C	C	A	C	C	A	C	A	C	A	C	C	C	C	C	C	C	C	C	C	C	A	C	C	C
BS00022530_51	G/A	1B	622313987	+	NA	NA	NA	NA	NA	NA	G	A	G	G	G	G	G	G	G	A	G	G	G	G	G	G	G	G	G	G	G	G	G	G	A	G	G	G	G	G	G	G	G	G	G	G	G	G	G
AX-110441489	A/G	1B	622464323	+	NA	NA	NA	NA	NA	NA	A	G	A	G	G	G	A	A	G	G	G	A	N	G	A	A	G	A	A	G	A	G	G	G	G	A	A	A	A	A	A	A	A	A	A	G	A	A	A
IACX1240	C/T	1B	622467083	+	NA	NA	NA	NA	NA	NA	C	T	C	T	T	T	C	C	T	T	T	C	N	C	C	C	T	C	C	T	C	T	C	T	T	C	C	C	C	C	C	C	C	C	C	T	C	C	C
Nsnp_BE494527B_Ta_2_1	G/A	1B	622467092	+	NA	NA	NA	NA	NA	NA	G	A	G	A	A	A	G	G	A	A	A	G	N	G	G	G	A	G	G	A	G	A	G	A	A	G	G	G	G	G	G	G	G	G	G	A	G	G	G
Nsnp_Ex_c9091_15135511	C/T	1B	622479594	+	NA	NA	NA	NA	NA	NA	T	T	T	T	T	T	C	C	T	T	T	C	T	C	C	C	T	C	C	T	C	T	C	T	T	C	C	C	C	C	C	C	C	C	C	T	C	C	T
RAC875_c16136_1597	C/T	1B	622482176	+	NA	NA	NA	NA	NA	NA	T	T	T	T	T	T	C	C	T	T	T	C	T	C	C	C	T	C	C	T	C	T	C	T	T	C	C	C	C	C	C	C	C	C	C	T	C	C	T
RFL_Contig2826_548	A/G	1B	622571865	+	NA	NA	NA	NA	NA	NA	G	A	G	A	A	A	A	A	A	A	A	A	A	A	A	A	A	A	A	A	A	A	A	A	A	A	A	A	A	A	A	A	A	A	A	A	A	A	A
AX-95172164	G/A	1B	623688697	+	NA	NA	NA	NA	NA	NA	A	G	A	G	G	G	A	A	G	G	G	G	A	G	A	G	G	G	G	G	A	G	G	G	G	G	A	A	A	G	G	A	A	G	G	G	A	A	A
Nsnp_Ex_rep_c66255_64400455	A/G	1B	623729842	+	NA	NA	NA	NA	NA	NA	A	A	A	G	G	G	A	A	G	A	G	G	A	G	A	G	G	G	G	G	A	G	G	G	A	G	A	A	A	G	G	A	A	G	G	G	A	A	A
RAC875_c47427_75	G/A	1B	623731328	+	NA	NA	NA	NA	NA	NA	A	G	A	G	G	G	A	A	G	G	G	G	A	G	A	G	G	G	G	G	A	G	G	G	G	G	A	A	A	G	G	A	A	G	G	G	A	A	A
BS00083060_51	C/T	1B	623731554	+	NA	NA	NA	NA	NA	NA	C	C	C	C	C	C	C	C	C	C	T	C	C	T	C	T	C	T	T	C	C	C	T	C	C	T	C	C	C	T	T	C	C	T	T	T	C	C	C
AX-158545012	T/G	1B	623964077	+	NA	NA	NA	NA	NA	NA	T	T	T	G	G	G	T	T	T	T	G	G	T	G	T	G	G	G	G	G	T	G	G	G	T	G	T	T	T	G	G	T	T	G	G	G	T	T	T
BS00110231_51	T/G	1B	623989449	+	NA	NA	NA	NA	NA	NA	T	T	T	G	G	G	T	T	G	T	G	G	T	G	T	G	G	G	G	G	T	G	G	G	T	G	T	T	T	G	G	T	T	G	G	G	T	T	T
Excalibur_c581_1220	A/G	1B	624506162	+	NA	NA	NA	NA	NA	NA	A	G	G	A	A	A	G	G	A	G	A	A	A	A	G	A	A	A	A	A	G	A	A	A	G	A	G	G	G	A	A	G	G	A	A	A	G	G	G
AX-158520943	C/T	1B	625571194	+	NA	NA	NA	NA	NA	NA	C	C	T	C	C	C	T	T	C	C	C	C	T	C	T	C	C	C	C	C	C	C	C	C	C	C	T	T	T	C	C	T	T	C	C	C	C	T	T
Tdurum_contig47253_1624	G/A	1B	625571748	+	NA	NA	NA	NA	NA	NA	G	G	A	G	G	G	A	A	G	G	G	G	A	G	A	G	G	G	G	G	G	G	G	G	G	G	A	A	A	G	G	A	A	G	G	G	G	A	A
AX-158540183	C/A	1B	626069980	+	NA	NA	NA	NA	NA	NA	A	C	C	C	C	C	C	C	C	C	A	C	C	A	C	A	C	A	A	C	C	C	A	C	C	A	C	C	C	A	A	C	C	A	A	A	C	C	C
Tdurum_contig41945_748	C/T	1B	626070793	+	NA	NA	NA	NA	NA	NA	C	C	T	C	C	C	T	T	C	C	C	C	T	C	T	C	C	C	C	C	C	C	C	C	C	C	T	T	T	C	C	T	T	C	C	C	C	T	T
Tdurum_contig67656_387	G/T	1B	626085400	+	NA	NA	NA	NA	NA	NA	G	G	T	G	G	G	T	T	G	G	G	G	T	G	T	G	G	G	G	G	T	G	G	G	G	G	T	T	T	G	G	T	T	G	G	G	G	T	T
AX-158521339	T/C	1B	626589007	+	NA	NA	NA	NA	NA	NA	T	C	C	T	T	T	C	C	T	C	T	T	C	T	C	T	T	T	T	T	T	T	T	T	C	T	C	C	C	T	T	C	C	T	T	T	T	C	T
AX-158570258	T/C	1B	626697607	+	NA	NA	NA	NA	NA	NA	C	T	T	T	T	T	T	T	T	T	C	T	T	C	C	C	T	C	C	T	C	T	C	T	T	C	T	T	T	C	C	T	T	T	C	C	C	T	T
RAC875_c66649_186	C/T	1B	626707518	+	NA	NA	NA	NA	NA	NA	T	C	C	C	C	C	C	C	C	C	T	C	C	T	T	T	C	T	T	C	T	C	T	C	C	T	C	C	C	T	T	C	C	C	T	T	T	C	T
AX-158521195	T/G	1B	626709237	+	NA	NA	NA	NA	NA	NA	G	T	T	T	T	T	T	T	T	T	G	T	T	G	G	G	T	G	G	T	G	T	G	T	T	G	T	T	T	G	G	T	T	T	G	G	G	T	G
IAAV7352	C/T	1B	626713232	+	NA	NA	NA	NA	NA	NA	T	C	C	C	C	C	C	C	C	C	T	C	C	T	T	T	C	T	T	C	T	C	T	C	C	T	C	C	C	T	T	C	C	C	T	T	T	C	T
Nsnp_Ku_c18227_27490539	C/T	1B	626713451	+	NA	NA	NA	NA	NA	NA	T	C	C	C	C	C	C	C	C	C	T	C	C	T	T	T	C	T	T	C	T	C	T	C	C	T	C	C	C	T	T	C	C	C	T	T	T	C	T
BS00076330_51	C/T	1B	626724405	+	NA	NA	NA	NA	NA	NA	T	C	C	C	C	C	C	C	C	C	T	C	C	T	T	T	C	T	T	C	T	C	T	C	C	T	C	C	C	T	T	C	C	C	T	T	T	C	C
AX-158570312	C/T	1B	627924965	+	NA	NA	NA	NA	NA	NA	T	C	C	T	T	T	C	C	C	C	T	T	C	T	T	T	C	T	T	T	T	T	T	T	C	T	C	C	C	T	T	C	C	T	T	T	T	C	C
Nsnp_Ex_c5296_9365860	C/T	1B	627946355	+	NA	NA	NA	NA	NA	NA	T	C	C	C	C	C	C	C	C	C	T	C	C	T	T	T	C	T	T	C	T	C	T	C	C	T	C	C	C	T	T	C	C	C	T	T	T	C	T
Nsnp_Ex_c5296_9365847	T/C	1B	627946463	+	NA	NA	NA	NA	NA	NA	C	T	T	T	T	T	T	T	T	T	C	T	T	C	C	C	T	C	C	T	C	T	C	T	T	C	T	T	T	C	C	T	T	T	C	C	C	T	C
Tdurum_contig53772_362	C/T	1B	628006443	+	NA	NA	NA	NA	NA	NA	T	C	C	C	C	C	C	C	C	C	T	C	C	T	T	T	C	T	T	C	T	C	T	C	C	T	C	C	C	T	T	C	C	C	T	T	T	C	T
AX-158606548	A/G	1B	628030486	+	NA	NA	NA	NA	NA	NA	G	A	A	A	A	A	A	A	A	A	G	A	A	G	G	G	A	G	G	A	G	A	G	A	A	G	A	A	A	G	G	A	A	A	G	G	G	A	A
Tdurum_contig65853_242	A/G	1B	628514341	+	NA	NA	NA	NA	NA	NA	A	A	A	A	A	A	A	A	A	A	A	A	A	A	A	A	G	A	A	A	A	A	A	A	A	A	A	A	A	A	A	A	A	A	A	A	A	A	G
AX-158521177	C/A	1B	628602317	+	NA	NA	NA	NA	NA	NA	A	C	C	C	C	C	C	C	C	C	A	C	C	A	A	A	A	A	A	C	A	C	A	C	C	A	C	C	C	A	A	C	C	C	A	C	A	C	A
AX-158570025	G/A	1B	628603109	+	NA	NA	NA	NA	NA	NA	A	G	G	G	G	G	G	G	G	G	A	G	G	A	A	A	G	A	A	G	A	G	A	G	G	A	G	G	G	A	A	G	G	G	A	G	A	G	G
AX-158521173	T/C	1B	628618597	+	NA	NA	NA	NA	NA	NA	T	T	T	T	T	T	T	T	T	C	T	T	T	T	T	T	C	T	T	T	T	T	T	T	C	T	T	T	T	T	T	T	T	T	T	T	T	T	C
AX-158531962	G/A	1B	628618896	+	NA	NA	NA	NA	NA	NA	A	G	G	G	G	G	G	G	G	A	A	G	G	A	A	A	A	A	A	G	A	G	A	G	A	A	G	G	G	A	A	G	G	G	A	G	A	G	A
AX-94871042	C/A	1B	628811624	+	NA	NA	NA	NA	NA	NA	C	A	C	C	C	C	C	C	C	C	C	C	C	C	C	C	C	C	C	C	C	C	C	C	C	C	C	C	C	C	C	C	C	C	C	C	C	C	C
Tdurum_contig57927_171	G/A	1B	629158850	+	NA	NA	NA	NA	NA	NA	G	A	G	G	G	G	G	G	G	G	G	G	G	G	G	G	G	G	G	G	G	G	G	G	G	G	G	G	G	G	G	G	G	G	G	G	G	G	G
BS00022411_51	T/G	1B	629159283	+	NA	NA	NA	NA	NA	NA	T	G	T	T	T	T	T	T	T	T	T	T	T	T	T	T	T	T	T	T	T	T	T	T	T	T	T	T	T	T	T	T	T	T	T	T	T	T	T
BS00072791_51	A/G	1B	629262968	+	NA	NA	NA	NA	NA	NA	G	A	A	A	A	A	A	A	A	A	G	A	A	G	G	G	G	G	G	A	G	A	G	A	A	G	A	A	A	G	G	A	A	A	G	A	G	A	G
AX-158521377	A/C	1B	629482416	+	NA	NA	NA	NA	NA	NA	A	C	A	C	C	C	A	A	A	C	A	C	A	A	A	A	A	A	A	C	A	C	A	C	C	A	C	A	A	A	A	A	A	C	A	C	A	A	A
AX-158521172	C/A	1B	629483964	+	NA	NA	NA	NA	NA	NA	C	C	C	C	C	C	C	C	C	C	C	C	C	C	C	C	A	C	C	C	C	C	C	C	C	C	C	C	C	C	C	C	C	C	C	C	C	C	A
AX-158521378	G/A	1B	629484264	+	NA	NA	NA	NA	NA	NA	G	G	A	G	G	G	A	A	A	G	G	G	A	G	G	G	A	G	G	G	G	G	G	G	G	G	G	A	A	G	G	A	A	G	G	G	G	A	A
BS00022249_51	A/G	1B	629487008	+	NA	NA	NA	NA	NA	NA	A	A	A	A	A	A	A	A	A	A	A	A	A	A	A	A	G	A	A	A	A	A	A	A	A	A	A	A	A	A	A	A	A	A	A	A	A	A	G
AX-158521170	T/C	1B	629883767	+	NA	NA	NA	NA	NA	NA	C	T	T	T	T	T	T	T	T	T	C	T	T	C	C	C	C	C	C	T	C	T	C	T	T	C	T	T	T	C	C	T	T	T	C	T	C	T	C
AX-109859227	C/A	1B	629940450	+	NA	NA	NA	NA	NA	NA	A	C	C	C	C	C	C	C	C	C	A	C	C	A	A	A	A	A	A	C	A	C	A	C	C	A	C	C	C	A	A	C	C	C	A	C	A	C	A
BS00096498_51	T/C	1B	629942069	+	NA	NA	NA	NA	NA	NA	C	T	T	T	T	T	T	T	T	T	C	T	T	C	C	C	C	C	C	T	C	T	C	T	T	C	T	T	T	C	C	T	T	T	C	T	C	T	C
Jagger_c7235_96	C/T	1B	629942216	+	NA	NA	NA	NA	NA	NA	T	C	C	C	C	C	C	C	C	C	T	C	C	T	T	T	T	T	T	C	T	C	T	C	C	T	C	C	C	T	T	C	C	C	T	C	T	C	T
AX-94553813	G/A	1B	630568138	+	NA	NA	NA	NA	NA	NA	G	G	A	G	G	G	A	A	A	G	G	G	A	G	G	G	G	G	G	G	G	G	G	G	G	G	G	A	A	G	G	A	A	G	G	G	G	A	A
IACX4411	T/C	1B	630831687	+	NA	NA	NA	NA	NA	NA	T	T	C	T	T	T	C	C	C	T	T	T	C	T	T	T	T	T	T	T	T	T	T	T	T	T	T	C	C	T	T	C	C	T	T	T	T	C	C
Nsnp_JD_c20621_18304110	C/T	1B	630832599	+	NA	NA	NA	NA	NA	NA	C	C	T	C	C	C	T	T	T	C	C	C	T	C	C	C	C	C	C	C	C	C	C	C	C	C	C	T	T	C	C	T	T	C	C	C	C	T	T
BobNhite_c4375_347	T/C	1B	630926712	+	NA	NA	NA	NA	NA	NA	T	T	C	T	T	T	C	C	C	T	T	T	C	T	T	T	T	T	T	T	T	T	T	T	T	T	T	C	C	T	T	C	C	T	T	T	T	C	C
AX-94897804	G/C	1B	631064984	+	NA	NA	NA	NA	NA	NA	G	G	C	C	G	G	G	G	G	C	G	C	G	C	C	C	G	G	C	C	C	C	C	C	C	G	G	C	G	G	G	G	C	C	C	C	C	G	C
AX-158532050	T/C	1B	631717216	+	NA	NA	NA	NA	NA	NA	T	T	T	T	T	T	T	T	T	T	T	T	T	T	T	T	T	T	T	T	T	T	T	T	T	T	T	T	T	T	T	T	T	T	T	T	T	T	T
Ra_c17685_927	T/C	1B	631718510	+	NA	NA	NA	NA	NA	NA	T	T	T	T	T	T	T	T	T	T	C	T	T	T	T	T	T	T	T	T	T	T	T	T	C	T	T	T	T	C	T	T	T	T	T	T	T	T	C
AX-89441009	A/G	1B	632011224	+	NA	NA	NA	NA	NA	NA	A	A	G	A	A	A	G	G	G	A	G	A	G	A	A	A	A	A	A	A	A	A	A	A	A	A	A	G	G	G	A	G	G	A	A	A	G	G	G
AX-94955390	G/A	1B	632171982	+	NA	NA	NA	NA	NA	NA	G	G	A	G	G	G	A	A	A	G	G	G	A	G	G	G	G	G	G	G	G	G	G	G	G	G	G	A	A	G	G	A	A	G	G	G	A	A	G
AX-94719582	C/T	1B	632420589	+	NA	NA	NA	NA	NA	NA	C	C	T	C	C	C	C	C	T	C	C	C	T	C	C	C	C	C	C	C	C	C	C	C	C	C	C	T	C	C	C	T	T	C	C	C	T	T	C
Ex_c4206_502	G/A	1B	632420719	+	NA	NA	NA	NA	NA	NA	G	G	G	G	A	A	A	A	G	G	A	G	G	G	G	G	A	A	A	A	G	A	A	A	G	A	A	G	G	A	A	G	G	A	G	G	G	G	A
RAC875_c839_352	A/G	1B	632421121	+	NA	NA	NA	NA	NA	NA	A	A	G	A	A	A	G	G	G	A	G	A	G	A	A	A	A	A	A	A	A	A	A	A	A	A	A	G	G	G	A	G	G	A	A	A	G	G	G
AX-95022227	T/C	1B	632719426	+	NA	NA	NA	NA	NA	NA	T	T	C	T	T	T	C	C	C	T	T	T	C	T	T	T	T	T	T	T	T	T	T	T	T	T	T	C	C	T	T	C	C	T	T	T	C	C	C
AX-94462630	C/G	1B	633136010	+	NA	NA	NA	NA	NA	NA	C	G	G	C	C	C	G	G	G	G	C	C	G	C	C	C	G	C	C	C	C	C	C	C	G	C	C	G	G	C	C	G	G	C	C	C	G	G	G
Kukri_c51735_79	A/G	1B	633299910	+	NA	NA	NA	NA	NA	NA	G	G	G	A	A	A	G	G	G	G	A	A	G	A	A	A	A	A	A	A	A	A	A	A	G	A	A	G	G	A	A	G	G	A	A	A	G	G	A
AX-111075425	C/T	1B	633301304	+	NA	NA	NA	NA	NA	NA	T	T	T	C	C	C	T	T	T	T	C	C	T	C	C	C	C	C	C	C	C	C	C	C	T	C	C	T	T	C	C	T	T	C	C	C	T	T	C
RAC875_c46093_492	C/T	1B	633332997	+	NA	NA	NA	NA	NA	NA	C	C	C	T	T	T	C	C	C	C	T	T	C	T	T	T	C	T	T	T	T	T	T	T	C	T	T	C	C	T	T	C	C	T	T	T	C	C	C
AX-158532049	G/A	1B	634146585	+	NA	NA	NA	NA	NA	NA	G	G	G	A	A	A	G	G	G	G	A	A	G	A	A	A	G	A	A	G	A	G	A	G	G	A	A	G	G	A	A	G	G	G	A	G	G	G	G
Kukri_c63336_621	G/A	1B	634165884	+	NA	NA	NA	NA	NA	NA	G	G	G	A	A	A	G	G	G	G	A	A	G	A	A	A	G	A	A	G	A	G	A	G	G	A	A	G	G	A	A	G	G	G	A	G	G	G	G
AX-95259256	A/G	1B	634996408	+	NA	NA	NA	NA	NA	NA	A	A	A	A	A	A	A	A	A	A	G	A	A	A	A	A	G	A	A	A	A	A	A	A	A	A	A	A	A	A	A	A	A	A	A	A	A	A	G
AX-94773580	G/T	1B	634998468	+	NA	NA	NA	NA	NA	NA	G	T	G	G	G	G	G	G	G	G	T	G	G	G	G	G	T	G	G	G	G	G	G	G	G	G	G	G	G	G	G	G	G	G	G	G	G	G	T
AX-158606849	T/G	1B	635929574	+	NA	NA	NA	NA	NA	NA	T	G	T	T	T	T	T	T	T	T	T	T	T	T	T	T	T	T	T	T	T	T	T	T	T	T	T	T	T	T	T	T	T	T	T	T	T	T	T
Kukri_c18109_331	C/T	1B	636263282	+	NA	NA	NA	NA	NA	NA	T	C	T	C	C	C	C	C	C	C	C	C	C	C	C	C	C	C	C	T	C	T	C	T	C	C	C	C	C	C	C	C	C	T	C	T	T	C	C
AX-109311435	T/C	1B	636725684	+	NA	NA	NA	NA	NA	NA	C	C	C	T	T	T	T	T	T	T	T	T	T	T	T	T	C	T	T	C	T	C	T	C	T	T	T	T	T	T	T	T	T	C	T	C	C	T	C
BS00022176_51	A/G	1B	636737944	+	NA	NA	NA	NA	NA	NA	A	G	A	A	A	A	A	A	A	A	A	A	A	A	A	A	A	A	A	A	A	A	A	A	A	A	A	A	A	A	A	A	A	A	A	A	A	A	G
BobNhite_c2844_569	C/A	1B	636753126	+	NA	NA	NA	NA	NA	NA	A	A	A	C	C	C	C	C	C	C	C	C	A	C	C	C	C	C	C	A	C	A	C	A	C	C	C	C	C	C	C	C	C	A	C	A	A	C	C
AX-111478328	G/A	1B	636800748	+	NA	NA	NA	NA	NA	NA	A	A	A	G	G	G	G	G	G	G	G	G	A	G	G	G	G	G	G	A	G	A	G	A	G	G	G	G	G	G	G	G	G	A	G	A	A	G	G
AX-158545079	A/G	1B	637547894	+	NA	NA	NA	NA	NA	NA	A	A	A	G	G	G	A	A	A	G	A	G	A	G	G	G	G	G	G	A	G	A	G	A	G	G	G	A	A	G	G	A	A	A	G	A	A	A	A
Kukri_c5357_323	T/G	1B	637621766	+	NA	NA	NA	NA	NA	NA	T	T	T	T	T	T	G	G	G	T	G	T	G	T	T	T	T	T	T	T	T	T	T	T	T	T	T	G	G	T	T	G	G	T	T	T	T	G	T
AX-89709129	A/G	1B	637622314	+	NA	NA	NA	NA	NA	NA	G	G	G	A	A	A	A	A	A	G	A	A	A	A	G	A	G	A	A	G	G	G	A	G	G	A	A	A	A	A	A	A	A	G	A	G	G	A	G
Excalibur_rep_c70674_83	T/C	1B	637622495	+	NA	NA	NA	NA	NA	NA	C	C	C	T	T	T	T	T	T	C	T	T	C	T	C	T	C	T	T	C	C	C	T	C	C	T	T	T	T	T	T	T	T	C	T	C	C	T	C
tplb0043a07_880	T/C	1B	637622603	+	NA	NA	NA	NA	NA	NA	T	T	T	C	C	C	T	T	T	T	T	C	T	C	T	C	T	C	C	T	T	T	C	T	T	C	C	T	T	C	C	T	T	T	C	T	T	T	T
tplb0034e16_1165	G/A	1B	637829503	+	NA	NA	NA	NA	NA	NA	G	G	G	G	G	G	A	A	A	G	A	G	A	G	G	G	G	G	G	G	G	G	G	G	G	G	G	A	A	G	G	A	A	G	G	G	G	A	G
AX-158540213	G/T	1B	638014804	+	NA	NA	NA	NA	NA	NA	G	T	G	T	T	T	G	G	G	G	G	T	G	T	G	T	G	T	T	G	G	G	T	G	G	T	T	G	G	T	T	G	G	G	T	G	G	G	T
AX-158532066	A/C	1B	638014941	+	NA	NA	NA	NA	NA	NA	A	C	A	C	C	C	A	A	A	A	A	C	A	C	A	C	A	C	C	A	A	A	C	A	A	C	C	A	A	C	C	A	A	A	C	A	A	A	A
BS00094237_51	T/C	1B	638015228	+	NA	NA	NA	NA	NA	NA	T	C	T	C	C	C	T	T	T	T	T	C	T	C	T	C	T	C	C	T	T	T	C	T	T	C	C	T	T	C	C	T	T	T	C	T	T	T	C
IAAV1683	G/A	1B	640156998	+	NA	NA	NA	NA	NA	NA	G	A	G	G	G	G	G	G	G	A	G	G	G	G	A	G	A	G	G	G	A	G	G	G	A	G	G	G	G	G	G	G	G	G	G	G	A	G	G
Tdurum_contig10036_1614	C/T	1B	640157754	+	NA	NA	NA	NA	NA	NA	C	T	C	C	C	C	C	C	C	T	C	C	C	C	T	C	T	C	C	C	T	C	C	C	T	C	C	C	C	C	C	C	C	C	C	C	T	C	C
Excalibur_c34765_1023	G/A	1B	640158356	+	NA	NA	NA	NA	NA	NA	G	A	G	G	G	G	G	G	G	A	G	G	G	G	A	G	A	G	G	G	A	G	G	G	A	G	G	G	G	G	G	G	G	G	G	G	A	G	G
Excalibur_c11980_619	G/A	1B	640555427	+	NA	NA	NA	NA	NA	NA	G	A	G	G	G	G	G	G	G	A	G	G	G	G	A	G	A	G	G	G	A	G	G	G	A	G	G	G	G	G	G	G	G	G	G	G	A	G	G
BobNhite_c2027_215	A/G	1B	640555504	+	NA	NA	NA	NA	NA	NA	A	G	A	G	G	G	A	A	A	G	A	G	A	A	G	A	G	A	A	A	G	A	A	A	G	A	G	A	A	A	A	A	A	A	A	A	G	A	G
Kukri_c39223_871	T/G	1B	640556024	+	NA	NA	NA	NA	NA	NA	T	T	T	G	G	G	T	T	T	T	T	G	T	T	T	T	T	T	T	T	T	T	T	T	T	T	G	T	T	T	T	T	T	T	T	T	T	T	G
Kukri_c39223_831	T/C	1B	640556064	+	NA	NA	NA	NA	NA	NA	T	C	T	C	C	C	T	T	T	C	T	C	T	T	C	T	C	T	T	T	C	T	T	T	C	T	C	T	T	T	T	T	T	T	T	T	C	T	C
Tdurum_contig93532_89	A/G	1B	640559420	+	NA	NA	NA	NA	NA	NA	A	G	A	A	A	A	A	A	A	G	A	A	A	A	G	A	G	A	A	A	G	A	A	A	G	A	A	A	A	A	A	A	A	A	A	A	G	A	A
TA004946-0577	T/C	1B	640560347	+	NA	NA	NA	NA	NA	NA	T	C	T	T	T	T	T	T	T	C	T	T	T	T	C	T	C	T	T	T	C	T	T	T	C	T	T	T	T	T	T	T	T	T	T	T	C	T	T
BS00069044_51	A/G	1B	640612518	+	NA	NA	NA	NA	NA	NA	A	A	A	A	A	A	A	A	A	A	A	A	A	A	A	A	A	A	A	A	A	A	A	A	A	A	A	A	A	A	A	A	A	A	A	A	A	A	A
AX-95144598	G/A	1B	640639921	+	NA	NA	NA	NA	NA	NA	G	G	G	G	A	G	G	G	A	A	G	A	G	G	A	A	G	A	G	G	G	G	G	G	G	G	G	G	G	G	G	G	G	G	G	G	G	A	A
Excalibur_c96904_336	G/A	1B	640640068	+	NA	NA	NA	NA	NA	NA	G	G	G	G	G	G	G	G	G	G	G	G	G	G	G	G	G	G	G	G	G	G	G	G	G	G	G	G	G	G	G	G	G	G	G	G	G	G	G
Excalibur_rep_c67747_629	A/G	1B	640846292	+	NA	NA	NA	NA	NA	NA	A	A	A	A	A	A	A	A	A	A	A	A	A	A	A	A	A	A	A	A	A	A	A	A	A	A	A	A	A	A	A	A	A	A	A	A	A	A	A
Nsnp_Ex_c27176_36393952	T/C	1B	640848209	+	NA	NA	NA	NA	NA	NA	T	C	C	C	C	C	C	C	C	C	T	C	C	T	C	T	T	T	T	T	C	T	T	T	C	T	C	C	C	T	T	C	C	T	T	T	C	C	T
GENE-0371_208	A/C	1B	640848948	+	NA	NA	NA	NA	NA	NA	A	A	A	A	A	A	A	A	A	A	A	A	A	A	A	A	A	A	A	A	A	A	A	A	A	A	A	A	A	A	A	A	A	A	A	A	A	A	A
Tdurum_contig42491_750	A/G	1B	640849233	+	NA	NA	NA	NA	NA	NA	A	A	A	A	A	A	A	A	A	A	A	A	A	A	A	A	A	A	A	A	A	A	A	A	A	A	A	A	A	A	A	A	A	A	A	A	A	A	A
JD_c954_2440	G/A	1B	640850004	+	NA	NA	NA	NA	NA	NA	G	A	A	A	A	A	A	A	A	A	G	A	A	G	A	G	G	G	G	G	A	G	G	G	A	G	A	A	A	G	G	A	A	G	G	G	A	A	G
AX-94880896	G/A	1B	640865222	+	NA	NA	NA	NA	NA	NA	G	G	G	G	G	G	G	G	G	G	G	G	G	G	G	G	G	G	G	G	G	G	G	G	G	G	G	G	G	G	G	G	G	G	G	G	G	G	G
Ra_c18630_284	T/C	1B	641199240	+	NA	NA	NA	NA	NA	NA	C	T	T	T	T	T	T	T	T	T	C	T	T	C	T	C	T	C	C	C	T	C	C	C	T	C	T	T	T	C	C	T	T	C	C	C	T	T	T
AX-158595653	A/C	1B	641532096	+	NA	NA	NA	NA	NA	NA	C	A	A	A	A	A	A	A	A	A	C	A	A	C	A	C	C	C	C	C	A	C	C	C	A	C	A	A	A	C	C	A	A	C	C	C	A	A	A
Excalibur_c63885_115	A/G	1B	641632844	+	NA	NA	NA	NA	NA	NA	A	G	G	G	G	G	G	G	G	G	A	A	G	A	G	A	G	A	A	A	G	A	A	A	G	A	G	G	G	A	A	G	G	A	A	A	G	G	A
IAAV5863	A/G	1B	642476606	+	NA	NA	NA	NA	NA	NA	A	A	A	A	A	A	A	A	A	G	A	A	A	A	G	A	G	A	A	A	G	A	A	A	G	A	A	A	A	A	A	A	A	A	A	A	G	A	G
AX-158569736	G/A	1B	642637018	+	NA	NA	NA	NA	NA	NA	G	G	G	G	G	G	G	G	G	G	G	G	G	G	G	G	A	G	G	G	G	G	G	G	G	G	G	G	G	G	G	G	G	G	G	G	G	G	A
RAC875_c818_1185	C/T	1B	642677929	+	NA	NA	NA	NA	NA	NA	C	T	T	T	T	T	T	T	T	C	C	T	T	C	C	C	T	C	C	C	C	C	C	C	C	C	T	T	T	C	C	T	T	C	C	C	C	T	T
IAAV7428	G/A	1B	642678660	+	NA	NA	NA	NA	NA	NA	G	A	A	A	A	A	A	A	A	G	G	A	A	G	G	G	A	G	G	G	G	G	G	G	G	G	A	A	A	G	G	A	A	G	G	G	G	A	A
Ex_c25733_348	A/C	1B	642770681	+	NA	NA	NA	NA	NA	NA	A	A	C	C	C	C	C	C	C	A	A	C	C	A	A	A	A	A	A	A	A	A	A	A	A	A	C	C	C	A	A	C	C	A	A	A	A	C	C
Nsnp_Ku_c51703_56915288	C/T	1B	643096778	+	NA	NA	NA	NA	NA	NA	C	C	T	T	T	T	T	T	T	T	C	T	T	C	T	C	C	C	C	C	T	C	C	C	T	C	T	T	T	C	C	T	T	C	C	C	T	T	T
TA004668-0687	C/T	1B	643097071	+	NA	NA	NA	NA	NA	NA	C	C	T	T	T	T	T	T	T	T	C	T	T	C	T	C	C	C	C	C	T	C	C	C	T	C	T	T	T	C	C	T	T	C	C	C	T	T	T
AX-158544973	T/C	1B	643099969	+	NA	NA	NA	NA	NA	NA	T	T	C	C	C	C	C	C	C	C	T	C	C	T	C	T	T	T	T	T	C	T	T	T	C	T	C	C	C	T	T	C	C	T	T	T	C	C	C
BS00084895_51	A/G	1B	643101650	+	NA	NA	NA	NA	NA	NA	A	A	G	G	G	G	G	G	G	G	A	G	G	A	G	A	A	A	A	A	G	A	A	A	G	A	G	G	G	A	A	G	G	A	A	A	G	G	G
AX-109479115	G/A	1B	645541638	+	NA	NA	NA	NA	NA	NA	A	G	G	A	A	A	G	G	G	A	A	G	G	G	A	G	A	G	G	A	A	A	G	A	A	G	A	G	G	G	G	G	G	A	G	A	A	G	G
BobNhite_c23617_167	C/A	1B	645571353	+	NA	NA	NA	NA	NA	NA	A	C	C	A	A	A	C	C	C	A	A	C	C	C	A	C	A	C	C	A	A	A	C	A	A	C	A	C	C	C	C	C	C	A	C	A	A	C	C
Excalibur_c8585_701	C/T	1B	645571394	+	NA	NA	NA	NA	NA	NA	T	C	C	T	T	T	C	C	C	T	T	C	C	C	T	C	T	C	C	T	T	T	C	T	T	C	T	C	C	C	C	C	C	T	C	T	T	C	C
Jagger_c3757_131	G/A	1B	645571995	+	NA	NA	NA	NA	NA	NA	A	G	G	A	A	A	G	G	G	A	A	G	G	G	A	G	A	G	G	A	A	A	G	A	A	G	A	G	G	G	G	G	G	A	G	A	A	G	G
Tdurum_contig11216_942	G/A	1B	645572009	+	NA	NA	NA	NA	NA	NA	A	G	G	A	A	A	G	G	G	A	A	G	G	G	A	G	A	G	G	A	A	A	G	A	A	G	A	G	G	G	G	G	G	A	G	A	A	G	G
BS00099794_51	G/A	1B	645708102	+	NA	NA	NA	NA	NA	NA	A	G	G	A	A	A	G	G	G	A	A	G	G	G	A	G	A	G	G	A	A	A	G	A	A	G	A	G	G	G	G	G	G	A	G	A	A	G	G
RFL_Contig1823_1044	T/C	1B	645708182	+	NA	NA	NA	NA	NA	NA	C	T	T	C	C	C	T	T	T	C	C	T	T	T	C	T	C	T	T	C	C	C	T	C	C	T	C	T	T	T	T	T	T	C	T	C	C	T	T
AX-108766320	G/A	1B	646077130	+	NA	NA	NA	NA	NA	NA	G	G	G	G	G	G	G	G	G	A	G	G	G	G	A	G	G	G	G	G	A	G	G	G	A	G	G	G	G	G	G	G	G	G	G	G	A	G	G
Nsnp_CAP11_c1902_1022408	A/G	1B	646167524	+	NA	NA	NA	NA	NA	NA	G	A	A	A	A	A	A	A	A	A	G	A	A	A	A	A	A	A	A	G	A	G	A	G	A	A	A	A	A	A	A	A	A	G	A	G	A	A	A
BS00070285_51	G/A	1B	646171913	+	NA	NA	NA	NA	NA	NA	G	G	G	G	G	G	G	G	G	A	G	G	G	G	A	G	G	G	G	G	A	G	G	G	A	G	G	G	G	G	G	G	G	G	G	G	A	G	G
BS00002484_51	G/A	1B	646172221	+	NA	NA	NA	NA	NA	NA	G	G	G	G	G	G	G	G	G	A	G	G	G	G	A	G	G	G	G	G	A	G	G	G	A	G	G	G	G	G	G	G	G	G	G	G	A	G	G
BS00043666_51	A/G	1B	648454095	+	NA	NA	NA	NA	NA	NA	A	A	A	A	A	A	A	A	A	A	A	A	A	A	A	A	A	A	A	A	A	A	A	A	A	A	A	A	A	A	A	A	A	A	A	A	A	A	A
AX-158606699	C/A	1B	651515547	+	NA	NA	NA	NA	NA	NA	C	A	C	C	C	C	C	C	C	A	A	A	C	A	A	A	C	A	A	A	A	C	A	A	A	A	C	A	C	A	A	C	C	C	A	C	A	A	C
BS00077498_51	T/C	1B	651542380	+	NA	NA	NA	NA	NA	NA	T	C	T	T	T	T	T	T	T	C	C	C	T	C	C	C	T	C	C	C	C	T	C	C	C	C	T	C	T	C	C	T	T	T	C	T	C	C	T
BS00022678_51	G/T	1B	651544481	+	NA	NA	NA	NA	NA	NA	G	G	G	G	G	G	G	G	G	G	G	G	G	G	G	G	G	G	G	G	G	G	G	G	G	G	G	G	G	G	G	G	G	G	G	G	G	G	G
Excalibur_c49496_705	C/T	1B	652454006	+	NA	NA	NA	NA	NA	NA	T	C	T	T	T	T	T	T	T	C	C	C	T	C	C	C	T	C	C	C	C	T	C	C	C	C	T	C	T	C	C	T	T	T	C	T	C	C	T
Nsnp_Ex_c13878_21738866	C/T	1B	652455308	+	NA	NA	NA	NA	NA	NA	T	C	T	T	T	T	T	T	T	C	C	C	T	C	C	C	T	C	C	C	C	T	C	C	C	C	T	C	T	C	C	T	T	T	C	T	C	C	T
IAAV565	T/C	1B	652457894	+	NA	NA	NA	NA	NA	NA	C	T	C	C	C	C	C	C	C	T	T	T	C	T	T	T	C	T	T	T	T	C	T	T	T	T	C	T	C	T	T	C	C	C	T	C	T	T	C
BS00068077_51	G/A	1B	652468820	+	NA	NA	NA	NA	NA	NA	A	G	A	A	A	A	A	A	A	G	G	G	A	G	G	G	A	G	G	G	G	A	G	G	G	G	A	G	A	G	G	A	A	A	G	A	G	G	A
RFL_Contig2971_282	C/A	1B	653185473	+	NA	NA	NA	NA	NA	NA	A	C	A	A	A	A	A	A	A	C	C	C	A	C	C	C	A	C	C	C	C	A	C	C	C	C	A	C	A	C	C	A	A	A	C	A	C	C	A
IACX2984	A/C	1B	653185881	+	NA	NA	NA	NA	NA	NA	C	A	C	C	C	C	C	C	C	A	A	A	C	A	A	A	C	A	A	A	A	C	A	A	A	A	C	A	C	A	A	C	C	C	A	C	A	A	C
AX-158606326	C/T	1B	653263986	+	NA	NA	NA	NA	NA	NA	T	C	T	T	T	T	T	T	T	C	C	C	T	C	C	C	T	C	C	C	C	T	C	C	C	C	T	C	T	C	C	T	T	T	C	T	C	C	T
AX-158540235	T/G	1B	653873491	+	NA	NA	NA	NA	NA	NA	T	T	T	T	T	T	T	T	T	G	T	T	T	T	G	T	T	T	T	T	G	T	T	T	G	T	T	T	T	T	T	T	T	T	T	T	G	T	T
BobNhite_c40868_120	C/T	1B	653875415	+	NA	NA	NA	NA	NA	NA	T	C	T	T	T	T	T	T	T	C	C	C	T	C	C	C	T	C	C	C	C	T	C	C	C	C	T	C	T	C	C	T	T	T	C	T	C	C	T
AX-158540195	G/A	1B	653885344	+	NA	NA	NA	NA	NA	NA	A	G	A	A	A	A	A	A	A	G	G	G	A	G	G	G	A	G	G	G	G	A	G	G	G	G	A	G	A	G	G	A	A	A	G	A	G	G	A
Tdurum_contig8840_575	T/C	1B	654027199	+	NA	NA	NA	NA	NA	NA	T	T	T	T	T	T	T	T	T	C	T	T	T	T	C	T	T	T	T	T	C	T	T	T	C	T	T	T	T	T	T	T	T	T	T	T	C	T	T
Nsnp_JD_c14411_14148961	C/T	1B	654027248	+	NA	NA	NA	NA	NA	NA	T	C	T	T	T	T	T	T	T	C	C	C	T	C	C	C	T	C	C	C	C	T	C	C	C	C	T	C	T	C	C	T	T	T	C	T	C	C	T
AX-158561006	A/C	1B	654240884	+	NA	NA	NA	NA	NA	NA	A	A	A	A	A	A	A	A	A	A	A	A	A	A	A	A	A	A	A	A	A	A	A	A	A	A	A	A	A	A	A	A	A	A	A	A	A	A	A
tplb0034p10_1134	C/T	1B	656235218	+	NA	NA	NA	NA	NA	NA	C	C	C	C	C	C	C	C	C	C	C	C	C	C	C	C	C	C	C	C	C	C	C	C	C	C	C	C	C	C	C	C	C	C	C	C	C	C	C
AX-158521393	T/C	1B	656236058	+	NA	NA	NA	NA	NA	NA	T	T	T	T	T	T	T	T	T	T	T	T	T	T	T	T	T	T	T	T	T	T	T	T	T	T	T	T	T	T	T	T	T	T	T	T	T	T	T
AX-158532072	G/A	1B	656680044	+	NA	NA	NA	NA	NA	NA	G	A	G	G	G	A	G	G	G	G	A	A	G	A	G	A	A	A	A	A	G	G	A	A	G	A	G	A	G	A	A	G	G	G	A	G	A	A	G
AX-158521397	G/A	1B	656758470	+	NA	NA	NA	NA	NA	NA	G	A	G	G	G	A	G	G	G	G	A	A	G	A	G	A	A	A	A	A	G	G	A	A	G	A	G	A	G	A	A	G	G	G	A	G	A	A	G
AX-94524314	A/G	1B	656852347	+	NA	NA	NA	NA	NA	NA	A	G	A	A	A	G	A	A	A	A	G	G	A	G	A	G	G	G	G	G	A	A	G	G	A	G	A	G	A	G	G	A	A	A	G	A	G	G	A
AX-95660051	C/T	1B	657177219	+	NA	NA	NA	NA	NA	NA	C	T	C	C	C	T	C	C	C	C	T	T	C	T	C	T	T	T	T	T	C	C	T	T	C	T	C	T	C	T	T	C	C	C	T	C	T	T	C
RAC875_rep_c111494_195	C/T	1B	658531035	+	NA	NA	NA	NA	NA	NA	C	T	C	C	C	C	C	C	C	T	C	C	C	T	T	T	T	T	T	T	T	C	T	T	T	T	C	C	T	T	C	C	C	C	C	C	C	C	C
AX-95629691	G/A	1B	658531715	+	NA	NA	NA	NA	NA	NA	G	A	G	G	G	G	G	G	G	A	G	G	G	A	A	A	A	A	A	A	A	G	A	A	A	A	G	G	A	A	G	G	G	G	G	G	G	G	G
Kukri_c36758_140	A/G	1B	658712572	+	NA	NA	NA	NA	NA	NA	A	A	A	A	A	A	A	A	A	G	A	A	A	A	G	A	A	A	A	A	A	A	A	A	G	A	A	A	A	A	A	A	A	A	A	A	A	A	A
AX-94620918	G/C	1B	658714142	+	NA	NA	NA	NA	NA	NA	G	C	G	G	G	G	G	G	G	C	G	G	G	C	C	C	C	C	C	C	C	G	C	C	C	C	G	G	C	C	G	G	G	G	G	G	G	G	G
TA004059-0492	G/A	1B	658714991	+	NA	NA	NA	NA	NA	NA	G	G	G	G	G	G	G	G	G	A	G	G	G	G	A	G	G	G	G	G	A	G	G	G	A	G	G	G	G	G	G	G	G	G	G	G	G	G	G
BS00071893_51	C/A	1B	658738515	+	NA	NA	NA	NA	NA	NA	C	A	C	C	C	C	C	C	C	C	C	C	C	A	C	A	A	A	A	A	C	C	A	A	C	A	C	C	C	A	C	C	C	C	C	C	C	C	C
AX-109511115	C/T	1B	658913846	+	NA	NA	NA	NA	NA	NA	C	T	C	C	C	C	C	C	C	C	C	C	C	T	C	T	T	T	T	T	C	C	T	T	C	T	C	C	C	T	C	C	C	C	C	C	C	C	C
AX-158570498	A/G	1B	659296047	+	NA	NA	NA	NA	NA	NA	A	G	A	A	A	A	A	A	A	A	A	A	A	G	A	G	G	G	G	G	A	A	G	G	A	G	A	A	A	G	A	A	A	A	A	A	A	A	A
Tdurum_contig68980_317	C/A	1B	660012155	+	NA	NA	NA	NA	NA	NA	C	A	C	C	C	C	C	C	C	C	C	C	A	A	C	A	A	A	A	A	C	C	A	A	C	A	C	C	C	A	C	C	C	C	C	C	C	C	C
AX-158537634	C/T	1B	660085509	+	NA	NA	NA	NA	NA	NA	C	T	C	C	C	C	C	C	C	C	C	C	T	T	C	T	T	T	T	T	C	C	T	T	C	T	C	C	C	T	C	C	C	C	C	C	C	C	C
AX-94780679	G/C	1B	660100867	+	NA	NA	NA	NA	NA	NA	G	C	G	G	G	G	G	G	G	G	G	G	C	C	G	C	C	C	C	C	G	G	C	C	G	C	G	G	G	C	G	G	G	G	G	G	G	G	G
AX-158570149	A/G	1B	660109457	+	NA	NA	NA	NA	NA	NA	A	A	A	A	A	A	A	A	A	G	A	A	A	A	G	A	A	A	A	A	A	A	A	A	G	A	A	A	A	A	A	A	A	A	A	A	A	A	A
AX-94632981	C/T	1B	660454560	+	NA	NA	NA	NA	NA	NA	C	T	C	C	C	C	C	C	C	T	C	C	T	T	T	T	T	T	T	T	T	C	T	T	T	T	C	C	C	T	C	C	C	C	C	C	C	C	C
BS00032040_51	T/C	1B	660528889	+	NA	NA	NA	NA	NA	NA	T	C	T	T	T	T	T	T	T	C	T	T	C	C	C	C	C	C	C	C	C	T	C	C	C	C	T	T	T	C	T	T	T	T	T	T	T	T	T
GENE-0063_68	A/G	1B	661515613	+	NA	NA	NA	NA	NA	NA	A	A	A	A	A	A	A	A	A	G	A	A	A	A	G	A	A	A	A	A	A	A	A	A	G	A	A	A	A	A	A	A	A	A	A	A	A	A	A
Tdurum_contig57153_1356	G/A	1B	661517174	+	NA	NA	NA	NA	NA	NA	G	G	G	G	G	G	G	G	G	A	G	G	G	G	A	G	G	G	G	G	G	G	G	G	A	G	G	G	G	G	G	G	G	G	G	G	G	G	G
CAP12_c1085_283	A/C	1B	662021340	+	NA	NA	NA	NA	NA	NA	A	C	A	A	A	A	A	A	A	C	A	A	C	C	C	C	C	C	C	C	C	A	C	C	C	C	A	A	A	C	A	C	A	A	A	A	A	A	A
AX-94417303	T/A	1B	662154416	+	NA	NA	NA	NA	NA	NA	T	A	T	T	T	T	T	T	T	A	T	T	A	A	A	A	A	A	A	A	A	T	A	A	A	A	T	T	T	A	T	A	T	T	T	T	T	T	T
AX-158570261	T/C	1B	662545202	+	NA	NA	NA	NA	NA	NA	T	T	T	T	T	T	T	T	T	T	T	T	T	T	T	T	T	T	T	T	T	T	T	T	T	T	T	T	T	T	T	T	T	T	T	T	T	T	T
IACX8074	C/T	1B	662556417	+	NA	NA	NA	NA	NA	NA	C	T	C	C	C	C	C	C	C	T	C	C	T	T	T	T	T	T	T	T	T	C	T	T	T	T	C	C	C	T	C	T	C	C	C	C	C	C	C
IACX9290	C/T	1B	662558151	+	NA	NA	NA	NA	NA	NA	C	T	C	C	C	C	C	C	C	T	C	C	T	T	T	T	T	T	T	T	T	C	T	T	T	T	C	C	C	T	C	T	C	C	C	C	C	C	C
BS00078414_51	G/T	1B	662718745	+	NA	NA	NA	NA	NA	NA	G	G	G	G	G	G	G	G	G	T	G	G	G	G	T	G	G	G	G	G	G	G	G	T	T	G	G	G	G	G	G	G	G	G	G	G	G	G	G
AX-158560814	T/C	1B	664790797	+	NA	NA	NA	NA	NA	NA	T	C	T	T	C	T	C	T	T	C	T	T	C	C	C	C	C	C	C	C	C	T	C	C	C	C	T	T	C	C	T	C	T	T	T	T	T	C	T
AX-89617532	T/G	1B	664801923	+	NA	NA	NA	NA	NA	NA	T	G	T	T	G	T	G	T	T	G	T	T	G	G	G	G	G	G	G	G	G	T	G	G	G	G	T	T	G	G	T	G	T	T	T	T	T	G	T
AX-158544856	A/G	1B	664802570	+	NA	NA	NA	NA	NA	NA	A	A	A	A	A	A	A	A	A	G	A	A	A	A	G	A	A	A	A	A	A	A	A	G	G	A	A	A	A	A	A	A	A	A	A	A	A	A	A
Nsnp_RFL_Contig2403_1927045	A/G	1B	664804183	+	NA	NA	NA	NA	NA	NA	A	G	A	A	G	A	G	A	A	G	A	A	G	G	G	G	G	G	G	G	G	A	G	G	G	G	A	A	G	G	A	G	A	A	A	A	A	G	A
AX-158555560	C/T	1B	665243752	+	NA	NA	NA	NA	NA	NA	C	T	C	C	T	C	T	C	C	C	C	C	T	T	C	T	T	T	T	T	T	C	T	C	C	T	C	C	C	T	C	T	C	C	C	C	C	T	C
AX-158544942	T/C	1B	665276762	+	NA	NA	NA	NA	NA	NA	T	T	T	T	T	T	T	T	T	C	T	T	T	T	C	T	T	T	T	T	T	T	T	C	C	T	T	T	C	T	T	T	T	T	T	T	T	T	T
AX-158595695	T/C	1B	665312123	+	NA	NA	NA	NA	NA	NA	T	C	T	T	C	T	C	T	T	C	T	T	C	C	C	C	C	C	C	C	C	T	C	C	C	C	T	T	C	C	T	C	T	T	T	T	T	C	T
BobNhite_c9963_51	G/A	1B	665314478	+	NA	NA	NA	NA	NA	NA	G	G	G	G	G	G	G	G	G	A	G	G	G	G	A	G	G	G	G	G	G	G	G	A	A	G	G	G	A	G	G	G	G	G	G	G	G	G	G
AX-95257543	T/C	1B	665402211	+	NA	NA	NA	NA	NA	NA	T	T	T	T	T	T	T	T	T	C	T	T	T	T	C	T	T	T	T	T	T	T	T	C	C	T	T	T	T	T	T	T	T	T	T	T	T	T	T
AX-158556826	G/A	1B	665492913	+	NA	NA	NA	NA	NA	NA	G	G	G	G	G	G	G	G	G	A	G	G	G	G	A	G	G	G	G	G	G	G	G	G	A	G	G	G	G	G	G	G	G	G	G	G	G	G	G
Excalibur_c88292_81	T/C	1B	665795619	+	NA	NA	NA	NA	NA	NA	T	T	T	T	T	T	T	T	T	C	T	T	T	T	C	T	T	T	T	T	T	T	T	C	C	T	T	T	C	T	T	T	T	T	T	T	T	T	T
AX-158560947	T/C	1B	666914980	+	NA	NA	NA	NA	NA	NA	T	C	T	T	C	T	C	T	T	T	T	T	T	C	T	C	C	C	C	C	C	T	C	T	T	C	T	T	C	C	T	C	T	T	T	T	T	T	T
RAC875_c4047_115	A/C	1B	666916728	+	NA	NA	NA	NA	NA	NA	A	C	A	A	C	A	C	A	A	A	A	A	A	C	A	C	C	C	C	C	C	A	C	A	A	C	A	A	C	C	A	C	A	A	A	A	A	A	A
Nsnp_Ex_c38849_46284348	A/G	1B	667214381	+	NA	NA	NA	NA	NA	NA	A	G	A	A	G	A	G	A	A	G	A	A	A	G	G	G	G	G	G	G	G	G	G	G	G	G	A	A	G	G	A	G	A	G	A	A	A	G	A
AX-95076278	A/G	1B	667226828	+	NA	NA	NA	NA	NA	NA	A	G	A	A	G	A	G	A	A	G	A	A	A	G	G	G	G	G	G	G	G	G	G	G	G	G	A	A	G	G	A	G	A	G	A	A	A	G	A
AX-94790259	G/C	1B	667997226	+	NA	NA	NA	NA	NA	NA	G	C	G	G	C	G	C	G	G	G	G	G	G	C	G	C	C	C	C	C	C	C	C	C	G	C	G	G	G	C	G	G	G	C	G	G	G	G	G
AX-94855067	G/C	1B	668131429	+	NA	NA	NA	NA	NA	NA	G	G	G	G	G	G	G	G	G	G	G	G	G	G	C	G	G	G	G	G	G	G	G	G	G	G	G	G	G	G	G	C	G	G	G	G	G	G	G
AX-158561004	G/A	1B	668132851	+	NA	NA	NA	NA	NA	NA	G	G	G	G	G	G	G	G	G	G	G	G	G	G	A	G	G	G	G	G	G	G	G	G	G	G	G	G	G	G	G	A	G	G	G	G	G	G	G
AX-158540222	T/C	1B	668141732	+	NA	NA	NA	NA	NA	NA	T	T	T	T	T	T	T	T	T	T	T	T	T	T	C	T	T	T	T	T	T	T	T	T	T	T	T	T	T	T	T	C	T	T	T	T	T	T	T
BS00037246_51	A/C	1B	668200632	+	NA	NA	NA	NA	NA	NA	A	A	A	A	A	A	A	A	A	A	A	A	A	A	C	A	A	A	A	A	A	A	A	A	A	A	A	A	A	A	A	C	A	A	A	A	A	A	A
AX-158521252	G/A	1B	670781804	+	NA	NA	NA	NA	NA	NA	G	G	G	G	A	G	A	G	G	G	G	G	A	G	A	G	G	G	G	G	G	G	G	G	G	G	G	A	G	G	G	A	G	G	G	G	G	G	G
AX-94522424	G/C	1B	670783740	+	NA	NA	NA	NA	NA	NA	G	G	G	G	G	G	G	G	G	G	G	G	C	G	G	G	G	G	G	G	G	G	G	G	G	G	G	C	G	G	G	G	G	G	G	G	G	G	G
Tdurum_contig94450_255	C/T	1B	671199279	+	NA	NA	NA	NA	NA	NA	T	C	C	C	C	C	C	C	C	C	T	C	C	C	C	C	C	C	C	C	C	C	C	C	C	C	C	C	C	C	C	C	C	C	C	C	C	C	C
AX-158561054	T/C	1B	673603243	+	NA	NA	NA	NA	NA	NA	T	T	T	T	T	T	T	T	T	T	T	T	C	T	T	T	T	T	T	T	T	T	T	T	T	T	T	T	C	T	T	C	T	T	T	T	T	T	T
AX-158540231	C/T	1B	673638889	+	NA	NA	NA	NA	NA	NA	C	C	C	C	C	C	C	C	C	C	C	C	C	C	C	C	C	C	C	C	C	C	C	C	C	C	C	C	T	C	C	T	C	C	C	C	C	C	C
AX-94956073	G/A	1B	673640952	+	NA	NA	NA	NA	NA	NA	G	G	G	G	G	G	G	G	G	G	G	G	G	G	G	G	G	G	G	G	G	G	G	G	G	G	G	G	A	G	G	A	G	G	G	G	G	G	G
BS00021877_51	A/G	1B	673742920	+	NA	NA	NA	NA	NA	NA	G	A	A	A	A	A	G	A	A	A	G	A	G	A	A	A	A	A	A	A	A	A	A	A	A	A	A	A	G	A	A	G	A	A	A	A	A	A	A
RAC875_c9770_123	A/G	1B	673743512	+	NA	NA	NA	NA	NA	NA	A	A	A	A	A	A	G	A	A	A	A	A	G	A	A	A	A	A	A	A	A	A	A	A	A	A	A	A	G	A	A	G	A	A	A	A	A	A	A
AX-94514569	T/G	1B	673745594	+	NA	NA	NA	NA	NA	NA	G	T	T	T	T	T	G	T	T	T	G	T	G	T	T	T	T	T	T	T	T	T	T	T	T	T	T	T	G	T	T	G	T	T	T	T	T	T	T
BS00084990_51	A/G	1B	673745735	+	NA	NA	NA	NA	NA	NA	G	A	A	A	A	A	A	A	A	A	G	A	A	A	A	A	A	A	A	A	A	A	A	A	A	A	A	A	A	A	A	A	A	A	A	A	A	A	A
AX-108750850	C/T	1B	673856560	+	NA	NA	NA	NA	NA	NA	T	C	C	C	C	C	T	C	C	C	T	C	T	C	C	C	C	C	C	C	C	C	C	C	C	C	C	C	T	C	C	T	C	C	C	C	C	C	C
AX-94863306	G/C	1B	673958493	+	NA	NA	NA	NA	NA	NA	C	G	C	G	G	G	G	G	G	G	G	G	C	G	G	G	G	G	G	G	G	G	G	G	G	G	G	G	G	G	G	G	G	G	G	G	G	G	G
Nsnp_CAP11_c2596_1325540	C/T	1B	674498502	+	NA	NA	NA	NA	NA	NA	C	C	T	C	C	C	C	C	C	C	C	C	T	C	C	C	C	C	C	C	C	C	C	C	C	C	C	C	C	C	C	C	C	C	C	C	C	C	C
AX-94993375	C/T	1B	674632861	+	NA	NA	NA	NA	NA	NA	T	C	C	T	T	T	T	T	T	C	C	T	C	T	C	C	C	C	C	C	C	C	C	C	C	C	C	C	C	T	C	T	C	C	T	T	C	C	C
RAC875_c4036_1020	C/T	1B	674668198	+	NA	NA	NA	NA	NA	NA	T	C	C	T	T	T	T	T	T	C	C	T	C	T	C	C	C	C	C	C	C	C	C	C	C	C	C	C	C	T	C	T	C	C	T	T	C	C	C
RAC875_c43846_154	T/C	1B	674668468	+	NA	NA	NA	NA	NA	NA	C	T	T	C	C	C	C	C	C	T	T	C	T	C	T	T	T	T	T	T	T	T	T	T	T	T	T	T	T	C	T	C	T	T	C	C	T	T	T
AX-95110051	T/C	1B	674808104	+	NA	NA	NA	NA	NA	NA	T	T	C	T	T	T	T	T	T	T	T	T	C	T	T	T	T	T	T	T	T	T	T	T	T	T	T	T	T	T	T	T	T	T	T	T	T	T	T
AX-94856891	C/T	1B	674808412	+	NA	NA	NA	NA	NA	NA	C	T	T	C	C	C	C	C	C	T	C	C	T	C	T	T	T	C	T	T	T	T	T	T	T	T	C	T	T	C	T	C	T	T	C	C	T	T	C
BS00107837_51	A/G	1B	674821558	+	NA	NA	NA	NA	NA	NA	A	G	A	A	A	A	A	A	A	G	G	A	A	A	G	G	G	G	G	G	G	G	G	G	G	G	G	G	G	A	G	A	G	G	A	A	G	G	G
BS00060686_51	T/G	1B	675320350	+	NA	NA	NA	NA	NA	NA	T	T	G	T	T	T	T	T	T	T	T	T	G	T	T	T	T	T	T	T	T	T	T	T	T	T	T	T	T	T	T	T	T	T	T	T	T	T	T
AX-111479319	G/A	1B	675375207	+	NA	NA	NA	NA	NA	NA	G	G	A	G	G	G	G	G	G	G	G	G	A	G	G	G	G	G	G	G	G	G	G	G	G	G	G	G	G	G	G	G	G	G	G	G	G	G	G
AX-109338549	A/G	1B	675559614	+	NA	NA	NA	NA	NA	NA	G	A	A	G	A	A	G	G	G	A	A	G	A	A	A	A	A	A	A	A	A	A	A	A	A	A	A	A	G	A	A	G	A	A	A	A	A	A	A
IAAV5776	A/G	1B	675560975	+	NA	NA	NA	NA	NA	NA	A	A	A	A	A	A	G	G	G	A	A	A	A	A	A	A	A	A	A	A	A	A	A	A	A	A	A	A	A	A	A	G	A	A	A	A	A	A	A
AX-111027687	A/G	1B	675568340	+	NA	NA	NA	NA	NA	NA	A	A	A	A	A	A	G	G	G	A	A	A	A	A	A	A	A	A	A	A	A	A	A	A	A	A	A	A	A	A	A	G	A	A	A	A	A	A	A
Ra_c97840_496	G/A	1B	676077105	+	NA	NA	NA	NA	NA	NA	A	G	G	A	A	A	A	A	A	G	G	A	G	A	G	G	G	G	G	G	G	G	G	G	G	G	G	G	G	A	G	A	G	G	A	A	G	G	G
BS00066305_51	A/G	1B	676201132	+	NA	NA	NA	NA	NA	NA	A	A	A	A	A	A	G	G	G	A	A	A	A	A	A	A	A	A	A	A	A	A	A	A	A	A	A	A	G	A	A	G	A	A	A	A	G	A	A
BobNhite_c34125_183	C/T	1B	676271660	+	NA	NA	NA	NA	NA	NA	T	C	C	T	C	C	T	T	T	C	T	C	C	C	C	C	C	C	C	C	C	C	C	C	C	C	C	C	T	C	C	T	C	C	C	C	T	C	C
[truncated: 13,943 more rows]
[truncated: 147 more columns]
